# Supplementary material for: Comparison of Distortion-Product Otoacoustic Emissions Measured in the Same Subjects Using Four Commercial Systems
Source: J Clin Med. 2025 Nov 18;14(22):8184. doi: 10.3390/jcm14228184 (PMC12653295; doi:10.3390/jcm14228184)
Supplement: Supplementary file 1 [file jcm-14-08184-s001.zip]

Archive with 1 entries (1 files):
- jcm-3919798-supplementary.xlsx
