# Supplementary material for: Comparison of Distortion-Product Otoacoustic Emissions Measured in the Same Subjects Using Four Commercial Systems
Source: J Clin Med. 2025 Nov 18;14(22):8184. doi: 10.3390/jcm14228184 (PMC12653295; doi:10.3390/jcm14228184)
Supplement: Supplementary file 1 [file jcm-14-08184-s001.zip › jcm-3919798-supplementary.xlsx]

## Sheet: Echoport ILOv6 USB I
Subject number	Ear_trial	1.0_resp	1.0_noise	1.0_SNR	1.5_resp	1.5_noise	1.5_SNR	2.0_resp	2.0_noise	2.0_SNR	3.0_resp	3.0_noise	3.0_SNR	4.0_resp	4.0_noise	4.0_SNR	6.0_resp	6.0_noise	6.0_SNR	8.0_resp	8.0_noise	8.0_SNR		Legend
1	LE_1	-18.9	-8.4	-10.5	3.3	-8.8	12.1	9.1	-5.5	14.6	12.9	-8.8	21.7	12.2	-12.4	24.6	12.7	-16	28.7	1	-15.3	16.3		Ear_trial
1	LE_2	-14	-2.6	-11.4	4.1	-1.6	5.7	10	-3.7	13.7	12.4	-7.8	20.2	12.4	-14.3	26.7	11.4	-16.1	27.5	0.4	-16.2	16.6		resp - response (dB SPL)		Ear tested (LE - left ear, RE - right ear) and trial (initial measurement - 1, second measurement afer removing and refitting the probe - 2)
1	RE_1	-30	-16.1	-13.9	4.2	-14	18.2	8.2	-12.2	20.4	11.4	-11.6	23	5.9	-15.2	21.1	11.3	-18.2	29.5	-0.8	-18.2	17.4		SNR - signal to noise ratio (dB)
1	RE_2	-30	-11.6	-18.4	4.8	-11.2	16	8.5	-9.8	18.3	12.1	-14	26.1	5.3	-13.4	18.7	11.2	-16.9	28.1	-0.5	-15.8	15.3
2	LE_1	-1.7	-8.4	6.7	13.7	-9.6	23.3	13	-11.4	24.4	13.1	-11	24.1	15	-9.6	24.6	9.1	-11.5	20.6	-30	-13.5	-16.5
2	LE_2	-1	-8.8	7.8	14.5	-13.4	27.9	12.9	-13.2	26.1	12.9	-6.2	19.1	15	-8.9	23.9	9.2	-12.6	21.8	-30	-14.2	-15.8
2	RE_1	-1.6	-8.6	7	15	-7.9	22.9	15.2	-7	22.2	13.9	-8.6	22.5	16.6	-10.9	27.5	9	-8.1	17.1	-4.4	-14.3	9.9
2	RE_2	-1.5	-12.7	11.2	13.7	-10.9	24.6	14.3	-12.3	26.6	14.5	-14.1	28.6	15.9	-13.2	29.1	9.3	-10.9	20.2	-6.4	-14	7.6
3	LE_1	3.5	-3.9	7.4	15.4	-6	21.4	11.2	-11.2	22.4	8.5	-11.8	20.3	13.2	-11.4	24.6	5.2	-8.3	13.5	-30	-15.3	-14.7
3	LE_2	-6	-10.1	4.1	12.3	-8.4	20.7	10.2	-5.4	15.6	9.8	-10.7	20.5	12.1	-10.6	22.7	5.5	-10.3	15.8	-17.9	-16.1	-1.8
3	RE_1	1.7	-3.1	4.8	18.3	-6.4	24.7	12.5	-8	20.5	9.2	-14	23.2	9.4	-12.3	21.7	6.9	-11.1	18	-22.4	-18.1	-4.3
3	RE_2	0.7	-3.5	4.2	16.7	-8.6	25.3	11	-8.2	19.2	9.4	-12.3	21.7	10.6	-13.9	24.5	5	-8.1	13.1	-25.2	-14.2	-11
4	LE_1	2.6	-11	13.6	15.2	-10.2	25.4	16.7	11.7	28.4	11	-6.7	17.7	13.8	-9.4	23.2	8	-12.7	20.7	4.6	-15.9	20.5
4	LE_2	-3.7	-11.9	8.2	2.6	-9.5	12.1	13.2	-15.2	28.7	9.2	-10.6	19.8	14.5	-15.5	30	7	-13.3	20.3	4.2	-14	18.2
4	RE_1	-7.5	-9.4	1.9	-7.4	-13.9	6.5	6.5	-14.3	20.8	6.2	-11.1	17.3	9.2	-12.4	21.6	-2.8	-9.1	6.3	-1.5	-14.6	13.1
4	RE_2	-9.4	-8.4	-1	-4.3	-10.4	6.1	8.7	-10.8	19.5	6.1	-9.2	15.3	9.7	-9.9	19.6	-0.7	-10.6	9.9	-0.2	-10.1	9.9
5	LE_1	8.5	-2.1	10.6	20	-5.9	25.9	15.3	-7.9	23.2	15.3	-9.9	25.2	17.2	-12	29.2	16.2	-11.6	27.8	5.9	-10.2	16.1
5	LE_2	9.5	-3.5	13	20.1	-7	27.1	15.5	-9.2	24.7	15.6	-10.7	26.3	17.3	-11.3	28.6	15.1	-10.8	25.9	6.4	-13.2	19.6
5	RE_1	15.1	-7	22.1	23.3	-6.6	29.9	21.7	-8.3	30	20.6	-9.3	29.9	18.1	-11.1	29.2	14.9	-11.6	26.5	5.2	-9.1	14.3
5	RE_2	14.9	-1.6	16.5	22.9	-5.5	28.4	21.8	-7.2	29	20.3	-11.2	31.5	17.9	-9.3	27.2	15	-8.1	23.1	3.7	-11.6	15.3
6	LE_1	17.3	0.1	17.2	18.8	-6.9	25.7	19.8	-9.3	29.1	12	-11.4	23.4	13.9	-11.2	25.1	14.7	-12	26.7	-5.8	-16.2	10.4
6	LE_2	17.9	-1.8	19.7	18.9	-8.3	27.2	20.4	-13.2	33.6	12.5	-11.7	24.2	15.9	-9.5	25.4	15.2	-11.7	26.9	-5.6	-13.6	8
6	RE_1	13.7	-0.4	14.1	13.3	-9.5	22.8	20.3	-8.4	28.7	14.1	-9.9	24	10	-7.7	17.7	11	-8.2	19.2	-3.6	-13.6	10
6	RE_2	13.6	-4.4	18	13	-7.6	20.6	20.6	-10.3	30.9	13.7	-9.2	22.9	11.5	-9.6	21.1	13.1	-8.1	21.2	-5.7	-12.1	6.4
7	LE_1	3.2	-3.8	7	5.2	-7	12.2	5.5	-3.5	9	3.2	-10.3	13.5	11.4	-12	23.4	13.3	-11.8	25.1	8.3	-17.1	25.4
7	LE_2	2.6	-7.4	10	5.6	-5	10.6	5	-7.2	12.2	2	-13.1	15.1	11	-10.2	21.2	13.3	-10	23.3	7.5	-16.8	24.3
7	RE_1	4.1	-11.5	15.6	6.7	-15.3	22	4.5	-14.5	19	-3.5	-14.8	11.3	6.4	-14.2	20.6	15.6	-9.1	24.7	6.2	-17.2	23.4
7	RE_2	3.8	-7	10.8	5.7	-4.1	9.8	3.3	-13.9	17.2	-1.5	-11.8	10.3	9.1	-16	25.1	16.9	-10.9	27.8	7	-16.9	23.9
8	LE_1	-17.4	-13.2	-4.2	-4.1	-7.6	3.5	-7	-11.8	4.8	-3.4	-12.8	9.4	6	-14.9	20.9	3.7	-13.1	16.8	-9.1	-15.8	6.7
8	LE_2	-30	-11.8	-18.2	-5.1	-8.9	3.8	-9.4	-11.3	1.9	-2	-13.6	11.6	5.9	-16.5	22.4	3.6	-18.5	22.1	-7.7	-18	10.3
8	RE_1	-15.5	-10.4	-5.1	1.8	-7.3	9.1	8.9	5.9	14.8	5	-11.4	16.4	6.2	-5.4	11.6	-6.2	-13.4	7.2	-4.3	-15.9	11.6
8	RE_2	-14.6	-9.4	-5.2	-2.1	-11.5	9.4	8.7	-7	15.7	6.8	-10	16.8	7	-10.9	17.9	-4.5	-10.9	6.4	-3.8	-18.1	14.3
9	LE_1	18.7	-7	25.7	22.1	-10.4	32.5	17.8	-8.9	26.7	-1	-10.4	9.4	8.9	-10.5	19.4	13.4	-7	20.4	3.2	-15.8	19
9	LE_2	20	-4.4	24.4	22.6	-11.1	33.7	19	-9	28	-1.7	-11.6	9.9	12.6	-8.5	21.1	-0.2	-10.4	10.2	-6	-12	6
9	RE_1	19	-11.2	30.2	14.1	-11.3	25.4	10.1	-15.1	25.2	12.1	-14.9	27	15.4	-13.8	29.2	16.9	-13.4	30.3	-2.3	-16.2	13.9
9	RE_2	19	-3.7	22.7	17.6	-9.5	27.1	11.3	-15.4	26.7	7.5	-11	18.5	14.7	-11.5	26.2	17	-8.8	25.8	-7.3	-16.8	9.5
10	LE_1	5.2	-8	13.2	3.1	-11.9	15	-3.5	-11.5	8	-9	-11.3	2.3	9.7	-13.5	23.2	4.2	-11.8	16	-9.3	-12.6	3.3
10	LE_2	2	-7.4	9.4	2.4	-10.5	12.9	-4	-9.3	5.3	-2.6	-9.7	7.1	5.5	-9.5	15	3.8	-8.3	12.1	-30	-13.1	-16.9
10	RE_1	7	-12.9	19.9	8.2	-13.9	22.1	0.1	-13.9	14	-15.6	-11.8	-3.8	9.3	-8.5	17.8	4	-9.1	13.1	-5.5	-13.9	8.4
10	RE_2	8.1	-9.1	17.2	8.8	-15.2	24	5.2	-13	19.1	-8.7	-15.6	6.9	10.6	-8.9	19.5	3.2	-9.6	12.8	-3.5	-14.4	10.9
11	LE_1	6.7	-2.5	9.2	12.1	-7.4	19.5	14	-13.6	27.6	3.8	-10.5	14.3	9.8	-11.1	20.9	17.2	-8.1	25.3	15.4	-15.2	30.6
11	LE_2	-6.1	-6.1	0	10	-8.9	18.9	16.9	-9.9	26.8	10.1	-9.7	19.8	11.4	-3.5	14.9	13.3	-10.8	24.1	2.4	-13.3	15.7
11	RE_1	6.3	-3.4	9.7	11.6	-3	14.6	17.1	-10.4	27.5	-5.2	-11.5	6.3	5.4	-10.5	15.9	17.4	-7.3	24.7	14.6	-13.4	28
11	RE_2	-12	-6.8	-5.2	-8.3	-8.5	0.2	8.9	-8	16.9	-3.1	-7.2	4.1	12.6	-4.1	16.7	15.9	-11.7	27.6	6.5	-15.4	21.9
12	LE_1	-2.1	-8.9	6.8	8	-8.4	16.4	13.6	-9.3	22.9	13.4	-15.7	29.1	9.5	-17.1	26.6	10	-12.7	22.7	1.3	-19.3	20.6
12	LE_2	3.7	-3.3	7	8.6	-13.6	22.2	12.4	-16.3	28.7	10.4	-14.9	25.3	16	-13.4	29.4	14.6	-15.3	29.9	4.3	-21.8	26.1
12	RE_1	4.3	-2.4	6.7	10.8	-4.2	15	10.4	0.4	10	10	-16.8	26.8	13	-16.1	29.1	10.7	-14.1	24.8	1	-20.7	21.7
12	RE_2	8.1	0.6	7.5	11.3	1.4	9.9	12.5	-0.5	13	11.4	-11.2	22.6	12.4	-11.4	23.8	10.4	-12.8	23.2	-1.4	-15.2	13.8
13	LE_1	14.5	-8.1	22.6	19.1	-7.6	26.7	16.4	-4.8	21.2	15.8	-6.3	22.1	22.1	-6.5	28.6	19.2	-7.3	26.5	20.3	-15.4	35.7
13	LE_2	15.6	-7.1	22.7	20.4	-9.3	29.7	18.1	-8.6	26.7	15.5	-8.6	24.1	22.6	-8.4	31	19.1	-6.4	25.5	21.4	-13.9	35.3
13	RE_1	15.6	-5.4	21	20.1	-6.7	26.8	15	-10.5	25.5	15.3	-12.9	28.2	12.8	-9	21.8	20.9	-8.6	29.5	16.8	-14.8	31.6
13	RE_2	15.4	-0.5	15.9	20.5	-6.4	26.9	16.2	-5.2	21.4	15.5	-7.3	22.8	14.1	-6.6	20.7	21	-7.1	28.1	16.9	-12.2	29.1
14	LE_1	9.3	-5.6	14.9	12.8	-6.8	19.6	-6.9	-10.2	3.3	-5.5	-12.9	7.4	-13.1	-8.7	-4.4	-6.2	-9.5	3.3	-30	-15.4	-14.6
14	LE_2	8.4	-10	18.4	12.2	-9.8	22	-6.8	-12.4	5.6	-1.8	-9	7.2	-7.9	-7.7	-0.2	-6.4	-11.1	4.7	-30	-17.1	-12.9
14	RE_1	-6.6	-2.5	-4.1	7.9	-4.2	12.1	-2.3	-8.8	6.5	-4.4	-8.8	4.4	4.8	-9.1	13.9	-9.7	-11.7	2	-30	-13.2	-16.8
14	RE_2	-5.9	-4.9	-1	7.5	-9.3	16.5	-4.9	-11.7	6.8	-6.1	-10.3	4.2	4.2	-10.2	14.4	-6.5	-8	1.5	-30	-16.3	-13.7
15	LE_1	9.7	-8.9	18.6	12	-6.1	18.1	6	-7.1	13.1	10.4	-7.6	18	14.2	-12.2	26.4	-0.7	-10.7	10	-30	-15.2	-14.8
15	LE_2	16.3	-8.7	25	14.5	-7.8	22.3	8	-5.2	13.2	8.5	-9.1	17.6	13.4	-9.2	22.6	-2.7	-11.6	8.9	-19.9	-13.1	-6.8
15	RE_1	16.6	-9	25.6	17.6	-11	28.6	18.7	-10.1	28.8	16.8	-7.3	24.1	12	-9.4	21.4	18.7	-10.7	19.4	0.3	-13.8	14.1
15	RE_2	17.3	-4.3	21.6	16.8	-10.7	27.5	18.1	-6.2	24.3	15.7	-9.3	25	13.3	-15.4	28.7	8.6	-14.4	23	-0.2	-15.7	15.5
16	LE_1	6.6	0.4	6.2	10.2	-9.2	19.4	15.4	-14.1	29.5	11	-9.4	20.4	10.4	-11.8	22.2	17.2	-9.9	27.1	7.3	-15.3	22.6
16	LE_2	8.5	-5	13.5	10	-3.3	13.3	15.7	-11.8	27.5	10.5	-9.2	19.7	10.5	-8.3	18.8	17	-6.1	23.1	7.3	-15.1	22.4
16	RE_1	9.9	-1	10.9	13.4	-3.2	16.6	18.2	-9.3	27.5	15	-12.4	27.4	14.7	-8.5	23.2	17.2	-12.9	31	-2.4	-13.5	11.1
16	RE_2	8.5	-2.6	11.1	3.6	-2.4	16	18	-7.9	25.9	14.6	-12	26.6	15	-9.8	24.8	16.8	-10.7	27.8	-2.7	-14.6	11.9
17	LE_2	16	1.9	14.1	12.4	-12.5	24.9	8.8	-16.1	24.9	-2.3	-17.2	14.9	5.3	-15.2	20.5	7.7	-12.9	20.6	8.8	-17.5	26
17	LE_1	13.7	-8.5	22.2	12.5	-10.3	22.8	7.2	-11.6	18.8	-5.1	-10.3	5.2	6	-10.8	16.8	10.3	-11.1	21.4	8.6	-20.1	28.7
17	RE_1	13.2	-3.6	16.8	15.3	-11.8	27.1	3.1	-13.5	16.6	-27.9	-9.8	-18.1	-6.5	-10	3.5	-21.9	-10.8	-11.1	-24.9	-13	11.9
17	RE_2	12	-8.5	20.5	14.5	-12.1	26.6	4.8	-11.6	16.4	-30.2	-9	-21.2	-9.1	-8.9	-0.2	-12.2	-9.7	-2.5	-14.7	-12.1	-2.6
18	LE_1	-0.6	-8.4	7.8	14.1	-11.7	25.8	7	-12.7	19.7	-4.7	-12.5	7.8	-1.3	-12.4	11.1	-5	-12.7	7.7	-8	-10.2	2.2
18	LE_2	0.8	-8.2	9	14.1	-12.7	26.8	5.4	-11.5	16.9	-6	-15.9	9.9	-2	-12.1	10.1	-3.4	-13	9.6	-11.7	-11.5	-0.2
18	RE_1	-4.3	-8.6	4.3	15.6	-9.2	24.8	10.3	-12.4	22.7	3.6	-11	14.6	-5.8	-13.9	8.1	-1.7	-12.1	10.4	-16.7	-12	-4.7
18	RE_2	-5.2	-8.8	3.6	15.3	-6.7	22	9.6	-9.7	19.3	2.3	-11.4	13.7	-6.7	-13	6.3	-2.3	-9	6.7	-18.8	-14.3	-4.5
19	LE_1	-7	-5.8	-1.2	0.8	-12.1	12.9	-0.6	-9	8.4	10.3	-4.5	14.8	11	-12.6	23.6	7.8	-12.1	19.9	6.7	-16.9	23.6
19	LE_2	-6.3	-4.1	-2.2	-1.3	-5.5	4.2	-2.5	-12.9	10.4	11	-7.9	18.9	10.5	-13.3	23.8	5.4	-15.7	21.1	6.2	-18.2	24.4
19	RE_1	8.9	-4.9	13.8	5.8	-4.8	10.6	1.7	-11.6	13.3	4.1	-8.8	12.9	11.9	-12.9	24.8	6.4	-11.8	18.2	0	-15.6	15.6
19	RE_2	8	-8.9	16.9	4.3	-9.3	13.6	-0.2	-10.4	10.2	2.3	-11.6	13.9	12.4	-12.8	25.2	5.7	-13.5	19.2	2.5	-15.4	17.9
20	LE_1	14.2	-2.1	16.5	21.4	-5	26.4	20.6	-7.1	27.7	11.7	-7	18.7	20.6	-11.9	32.5	22.1	-10.1	32.2	17.8	-12.6	30.4
20	LE_2	14.5	-3.3	17.8	21.5	-4.9	26.4	19.6	-4.4	24	10.5	-5.6	16.1	20.6	-8.7	29.3	22.9	-8.9	31.8	18.1	-11.2	29.3
20	RE_1	4	-4	8	16.6	-14.7	31.3	18.8	-10.8	29.6	10.4	-12.5	22.9	13.3	-16.9	30.2	13.1	-13.2	26.3	8.4	-21.6	30
20	RE_2	4.9	-6.9	11.8	18.1	-5	23.1	20.3	-5	25.3	11	-5.6	16.6	13.5	-10.1	23.6	13.8	-10.5	24.3	9.2	-13.5	22.7
21	LE_1	13.9	-3.9	17.8	19.6	-8.5	28.1	2.2	-6.8	9	-1.5	-9.3	7.8	-5.6	-10.5	4.9	-15.1	-13.7	-1.4	-14.3	-11	-3.3
21	LE_2	13.5	-4.8	18.3	20.4	-6	26.4	4.6	-4.4	9	-0.9	-11.3	10.4	-6.4	-13.5	7.1	-17	-10.5	-6.5	-14.3	-13.9	-0.4
21	RE_1	19	0.3	18.7	23.3	-3.4	26.7	23.7	-6	29.7	7.9	-10.6	18.5	4.6	-10.3	14.9	3.4	-13.7	17.1	-7.1	-13.7	6.6
21	RE_2	17.1	-3.8	20.9	21.4	-1.7	23.1	23.1	-4	27.1	7.7	-6.7	14.4	4.9	-8.1	13	2.7	-14.5	17.2	-7.1	-9.3	2.2
22	LE_1	9.1	-0.5	9.6	4.8	-3.8	8.6	15.3	-5.5	20.8	1.7	-12.3	14	5.8	-10.5	16.3	11.7	-11.2	22.9	9.2	-11.1	20.3
22	LE_2	9.1	2.1	7	3.9	-4.5	8.4	15	-6.3	21.3	4.7	-9.6	14.3	9.7	-7.8	17.5	11.5	-5.7	17.2	4.3	-10.4	14.7
22	RE_1	-0.8	-0.9	0.1	6.7	-9.2	15.9	7.7	-11.5	19.2	1.7	-9.8	11.5	8.9	-12.1	21	15	-7.7	22.7	-20.2	-13	-7.2
22	RE_2	-1.7	-4.4	2.7	7.8	-6.1	13.9	12.6	-7.7	20.3	2.6	-4.8	7.4	9.4	-9.8	19.2	17.6	-5.1	22.7	-9.1	-10.6	1.5
23	LE_1	5.4	-6.2	11.6	10.7	-7.4	18.1	8.4	-10.7	19.1	8.7	-16.2	24.9	11.4	-14.9	26.3	8.1	-13.1	21.2	-0.4	-15.7	15.3
23	LE_2	4	-5	9	13.2	-1	14.2	10.1	-11.6	21.7	10.3	-18.2	28.5	11.3	-13.6	24.9	8.4	-12.5	20.9	0.8	-17.7	18.5
23	RE_1	9.3	-6.7	16	9	-10.3	19.3	7.4	13.4	20.8	13.6	-15.3	28.9	8.8	-17.7	26.5	3.3	-11	14.3	-7.5	-15.3	7.8
23	RE_2	9.7	-9.5	19.2	8.6	-10.4	19	6	-12.9	18.9	13	-16.9	29.9	12.5	-10.2	22.7	0.9	-13.2	14.1	-9	-14.7	5.7
24	LE_1	-5.2	-5	-0.1	1.8	-5.7	7.4	11	-6.8	17.8	12.5	-4.9	17.4	8.9	-6.5	15.4	1.2	-6.2	7.4	-1.9	-12.6	10.7
24	LE_2	3.9	0.3	3.6	14.4	0.6	13.8	18.9	-3.2	22.1	13.5	-6.6	20.1	8.3	-8	16.3	8.9	-6	14.9	7.1	-8.8	15.9
24	RE_1	-5.4	-3.9	-1.5	-4.4	-1.5	-3	11.1	-4.7	15.8	12.8	-2.5	15.3	14.5	-6.9	21.4	13	-6.8	19.7	7.8	-11	18.8
24	RE_2	-5.1	-0.2	-4.9	-5.1	-1.4	-3.7	8.5	-6.6	15.1	12.4	-4.6	17	14.7	-5.8	20.5	12	-5.9	18	7.5	-10.1	17.6
25	LE_1	11.7	-1.7	13.5	16.6	-2.7	19.3	17	-3.3	20.3	13.1	-5.3	18.4	16.6	-4.1	20.7	19.3	-2.3	21.7	3.7	-9.6	13.3
25	LE_2	12.3	3.1	9.2	16.8	-1.5	18.3	16.7	-3.5	20.3	12.5	-4.8	17.3	16.5	-4.4	20.8	19.2	-3.7	22.9	3.9	-11.7	15.6
25	RE_1	11.8	2.8	9	15.9	2.1	13.8	16.9	-0.6	17.5	15.6	-4.1	19.7	21.7	-2.6	24.3	19.5	-4.6	24.1	0.6	-12.5	13.1
25	RE_2	10	3.6	6.4	15.9	3.9	12	17.1	-0.6	17.8	15.9	-3.7	19.6	17.5	-3.2	20.7	14.5	-5.6	20.1	-1.7	-11.6	9.9
26	LE_1	18.1	-7.5	25.6	18	-10.4	28.4	7.4	-12.3	19.7	11.5	-14	25.5	11.9	-14.4	26.3	-0.9	-12.1	11.2	-7.3	-14.3	7
26	LE_2	16.5	3.7	12.8	15.9	-10.9	26.8	6.1	-15.6	21.7	9.2	-14.3	23.5	10.9	-12.2	23.1	8.5	-14.5	23	-5.4	-14.9	9.5
26	RE_1	0.7	-6.7	7.4	7.9	-6.5	14.4	11.2	-10.3	21.5	3.5	-15.6	19.1	7.9	-13	20.9	-2.2	-10	7.8	-17.7	-16.2	-1.5
26	RE_2	10.6	-0.2	10.8	11.4	-6.5	17.9	7.8	-15.3	23.1	9.2	-14.5	23.7	14.3	-14.7	29	8	-13.9	21.9	-6.3	-16.4	10.1
27	LE_1	7.2	-6.9	14.1	10.5	-10	20.5	9.6	-13.3	22.9	6.7	-14.6	21.3	6.1	-20.9	19	16.9	-11.7	18.6	-8.7	-15	6.3
27	LE_2	7.3	-7.1	14.4	11.1	-10.7	21.8	11	-12.4	23.4	6.9	-16.1	23	7.6	-16.5	24.1	3.5	-13.4	16.9	-30	-15.7	-14.3
27	RE_1	-10.3	-9.6	-0.7	6.1	-6	12.1	12.6	-6.5	19.1	7.4	-12.9	20.3	8.8	-14.3	23.1	3.2	-9.3	12.5	-5.5	-15.8	10.3
27	RE_2	-5.7	-9.8	4.1	9.9	-9.3	19.2	-1.1	-7.3	6.2	9.2	-13	22.2	6	-13.9	19.9	4.7	-10.8	15.5	-4.7	-19.2	14.5
28	LE_1	-12.9	1.2	-14.1	6.7	-2	8.7	5.3	-2.8	8.1	4.3	-11.1	15.4	7	-14.8	21.8	5.9	-11.9	17.8	-0.4	-13.3	12.9
28	LE_2	4.6	5	-0.4	6.5	-4.6	11.1	9.2	-0.2	9.4	5.9	-11.4	17.3	10.7	-10.3	21	8	-9.5	17.5	0.9	-11.6	12.5
28	RE_1	-2.7	-5.6	2.9	5.2	-3.1	8.3	4.8	-13	17.8	-1.2	-12.6	11.4	6.8	-12	18.8	12.6	-11	23.6	-4.1	-15.2	11.1
28	RE_2	-2.5	3.5	-6	4.7	2.2	2.5	5.3	-2.3	7.6	0.6	-9	9.6	8.3	-9.2	17.5	14.4	-9	23.4	-3	-12.6	9.6
29	LE_1	6.3	7.5	-1.2	18	-6.6	24.6	8.7	-8.6	17.3	9.8	-11.5	21.3	10.8	-8.2	19	-2.5	-11.6	9.1	-30	-17.4	-12.6
29	LE_2	10.8	3.2	7.6	15.8	-6.4	22.2	7.8	-12	19.8	8.6	-6.9	15.5	11.3	-8.9	20.2	-0.2	-9.6	9.4	-8.6	-13.2	4.6
29	RE_1	14.3	1	13.3	14.3	-6.2	20.5	6.2	-10.8	17	9	-11.3	20.3	-1.4	-10.3	8.9	-8.5	-10.1	1.6	-25.7	-13.7	-12
29	RE_2	12.9	-0.1	13	13.8	-5.3	19.1	5.4	-8.1	13.5	7.2	-10.9	18.1	-3.9	-8.5	4.6	-7.9	-10.8	2.9	-15.4	-13.9	-1.5
30	LE_1	5.5	-12.2	17.7	12.3	-10.1	22.4	10.6	-13.1	23.7	0.1	-14.4	14.5	11.9	-14.3	26.2	6.3	13.2	19.5	-5.1	-13.7	8.6
30	LE_2	0.5	-10.6	11.1	11.6	-10.5	22.1	8.4	-11.6	20	1.7	-12.3	14	12	-16.4	28.4	5.8	-15.2	21	-6.8	-19.4	12.6
30	RE_1	9	-6.9	15.9	9.7	-9.6	19.3	11.1	-12.4	23.5	10.6	-12	22.6	12.8	-14	26.8	7.7	-11.4	19.1	-4.9	-14.1	9.2
30	RE_2	10.2	-6.1	16.3	9.2	-10.7	19.9	9.7	-7.8	17.5	11.3	-13.8	25.1	12.2	-12.1	24.3	6.2	-12.8	19	-5.4	-16.4	11
31	LE_1	13.4	-0.7	14.1	15	-2.1	17.1	15.4	-4.2	19.5	14.2	-2.8	17	12.2	-2.9	15	21	-3.6	24.6	12.2	-7.9	20.1
31	LE_2	13.1	0.5	12.7	16.2	-1.7	18	15.9	-3.9	19.8	14.5	-5.7	20.1	11.8	-2.9	14.6	20.9	-4	24.9	11.7	-10.7	22.4
31	RE_1	16.1	0.8	15.3	20.4	-1.5	21.9	19.4	-5.4	24.8	16.7	-4.2	20.9	19.3	-3.7	23	23.6	-4.9	28.5	14.9	-10.7	25.6
31	RE_2	16.8	-0.9	17.7	20.8	-2.9	23.7	19.1	-4	23.1	16.3	-4	20.3	18.4	-3.8	22.3	23.6	-3.4	27	14.4	-9.3	23.7
32	LE_1	9.3	-6.3	15.6	6.8	-3	9.8	5.8	-6.6	12.4	7.5	-11.6	19.1	14.7	-9.2	23.9	12.1	-7.9	20	-16.8	-14.1	2.7
32	LE_2	10.8	-3.7	14.5	6.8	-5.5	12	7.3	-8.5	15.8	5.7	-8.2	13.9	13.7	-7.4	21.1	12.4	-8.2	20.6	-20	-13.4	-6.6
32	RE_1	-4.3	-8.3	4	1.2	-5.4	6.6	9.3	-9.6	18.9	7	-11.5	18.5	15.2	-8.2	23.4	3.9	-9.2	13.1	-29.3	-9.6	-19.7
32	RE_2	3.6	-4.3	7.9	12.6	-5.8	18.4	11.2	-9.8	21	4.2	-8.8	13	15	-9	24	5.7	-8.6	14.3	-30.9	-13.9	-17
33	LE_1	6	-7.1	13.1	10.9	-11.6	22.5	10.6	-10.2	20.8	2.9	-10.2	13.1	10	-10.2	20.2	2.9	-7	9.9	-30	-12.9	-17.1
33	LE_2	7.5	-2.4	9.9	10.1	-9.8	19.9	9	-8.4	17.4	7.5	-9.1	16.6	11.6	-7.7	19.3	6.3	-10.7	17	-30	-12.6	-17.4
33	RE_1	12.8	-5.4	18.2	12.3	-8.7	21	6.9	-9.8	16.7	13	-9.7	22.7	12.2	-8.4	20.6	16.9	-7.3	24.2	-3.5	-12.2	8.7
33	RE_2	14.5	-4.7	19.2	13.5	-10.7	24.2	7.7	-11.3	19	14.2	-10.4	24.6	15.1	-9.8	24.9	16.9	-7.9	24.8	-2.1	-12.2	10.1
34	LE_1	-6.2	-12.4	6.2	1.3	-8.8	10.1	9	-10.4	19.4	15.9	-11.7	27.6	14.3	-12.8	27.1	8.3	-13.5	21.8	4.8	-14.8	19.6
34	LE_2	-6.4	-11.8	5.4	-0.3	-13.5	13.2	7.5	-13	20.5	15.4	-13.3	28.7	15.5	-15.2	30.7	9.5	-15.6	25.1	6.7	-15.2	21.9
34	RE_1	-41.2	-9.8	-31.4	-7.6	-10.1	2.5	4.3	-11.6	15.9	10	-12.5	22.5	7.9	-13.1	21	3.3	-10.2	13.5	4.1	-18.6	22.7
34	RE_2	-19.9	-7.4	-12.5	-1.7	-9.9	8.2	4.6	-8.9	13.5	9.9	-14.3	24.2	8	13.6	21.6	3.3	-13.7	17	2.2	-15.9	18.1
35	LE_1	-5.7	-7.4	1.7	1.8	-13.2	15	4.1	-15.2	19.3	7.1	-13.1	20.2	14.6	-11.2	25.8	8.9	-13.9	22.8	11.1	-13.8	24.9
35	LE_2	-5.3	-4.9	-0.4	-1.5	-8.9	7.4	2.7	-11.4	14.1	6.2	-12.6	18.8	14.1	-15.2	29.3	8	14.5	22.5	7	-18.4	25.4
35	RE_1	-4.8	-3.5	-1.3	5.6	-6.4	12	3.5	-10.8	14.3	10.3	-7.8	18.1	12.5	-14.4	26.9	6.6	-14	20.6	7.8	-15	22.8
35	RE_2	-1.9	-3.9	2	4.1	-5.8	9.9	5	-11.3	16.3	11.7	-8.9	20.6	13.9	-13.3	27.2	7.2	-12.8	20	8.2	-16.3	24.5
36	LE_1	6.5	-1.7	8.2	15	-1.2	16.1	17.5	-3.8	21.3	16.1	-4.5	20.5	18.9	-4.3	23.1	22.5	-3.6	26.1	9	-10.5	19.5
36	LE_2	15.4	-2.5	17.8	18.3	-0.3	18.6	18.5	-4.5	22.9	14.8	-4.3	19.1	17.8	-4.7	22.6	22.5	-3.8	26.4	10.9	-8.3	19.2
36	RE_1	11.8	-1.5	13.3	20	-1.8	21.8	17.8	-4.8	22.6	15.8	-4.8	20.6	17.3	-2.9	20.2	21.8	-2.9	24.8	14.4	-9.6	24
36	RE_2	9.8	-1.8	11.6	18.8	-1.8	20.6	18.2	-4.6	22.8	15.9	-3.6	19.6	17.5	-3	20.5	21.5	-3.3	24.8	14.2	-10	24.2
37	LE_1	14.3	-4.4	18.7	7.6	-7.7	15.3	10.3	-9.1	19.4	4.2	-12.7	16.9	3.4	-12.6	16	7.3	-11.9	19.2	-11.3	-8.8	-2.5
37	LE_2	14.4	-6.3	20.7	9.7	-10.2	19.9	11.2	-9.9	21.1	5.5	-13.4	18.9	6.2	-12.9	19.1	6.4	-12.7	19.1	-12.1	-11.1	-1
37	RE_1	12.5	-9.6	22.1	10.4	-9.5	19.9	5.7	-7.8	13.5	7.9	-11.8	19.7	7.2	-12.1	19.3	7	-12.2	19.2	-0.2	-14.7	14.5
37	RE_2	12.3	-9.1	21.4	11	-9.5	20.5	5.5	-9.7	15.2	6.5	-8.6	15.1	6.9	-9.5	16.4	6.6	-11.2	17.8	-0.8	-10	9.2
38	LE_1	10.9	-6.1	17	13.2	-13.7	26.9	16.2	-10.1	26.3	5.8	-13.7	19.5	2.9	-7	9.9	5.2	-13.7	18.9	-5.8	-15.9	10.1
38	LE_2	12.1	-1.1	13.2	14	-6.8	20.8	16.3	-11.2	27.5	10.9	-6.4	17.3	4.5	-6.7	11.2	6	-9.3	15.3	-1.6	-15.7	14.1
38	RE_1	7.6	1.2	6.4	10	-1.9	11.9	7.6	-6.4	14	5.3	-11.8	17.1	7	-15	22	2.9	-14.4	17.3	-9.7	-17.2	7.5
38	RE_2	5.3	-3	8.3	12.3	-5.4	17.7	9	-9.3	18.3	2.9	-8.5	11.4	7.6	-9	16.6	5.4	-9.7	15.1	-3	-13.6	10.6
39	LE_1	14.7	-9.6	24.3	22.3	-8.6	30.9	11.4	-9.1	20.5	6.5	-12.2	18.7	9	-11.9	20.9	10.2	-12.6	22.8	2.6	-9.2	11.8
39	LE_2	9.7	-6.2	15.9	21.5	-4.9	26.4	10.2	-6.9	17.1	7.5	-11.9	19.4	9	-10.1	19.1	9.3	-10.5	19.8	1.5	-12.1	13.6
39	RE_1	22.3	-4	26.3	25.9	-6.9	32.8	20.1	-11.6	31.7	5.7	-7.6	13.3	13.4	-11.5	24.9	13.4	-12.8	26.2	0.3	-11.1	11.4
39	RE_2	17.1	-6.5	23.6	24.5	-6.9	31.4	20.2	-9.7	29.9	6.2	-10.5	16.7	12.3	-10.2	22.5	11.9	-10.7	22.6	0.6	-6.5	7.1
40	LE_1	-1.1	-7.2	6.1	14.2	-10.4	24.6	11.5	-11.2	22.7	5.2	-10.3	15.5	9.7	-11.9	21.6	20.9	-6.6	27.5	10.8	-13.2	24
40	LE_2	-2.5	-0.5	-2	13	-12.8	25.8	11.1	-11	22.1	4.1	-9.9	14	6.7	-14.4	21.1	20.4	-11.4	31.8	11.9	-14.7	26.6
40	RE_1	3.6	-4.4	8	16.2	-8.2	24.4	7.2	-9.1	16.3	7.8	-11.2	19	5.5	-9.8	15.3	15.4	-9.1	24.5	6.6	-14	20.6
40	RE_2	3.9	-0.1	4	16.2	-9.5	25.7	6.4	-11.2	17.6	-1.6	-10.5	8.9	3.3	-11.1	14.4	19.3	-11.9	31.2	14	-16.7	30.7
41	LE_1	-32.3	-10.1	-22.2	1.9	-9.1	11	-6.1	-9.1	3	-1.5	-10.4	8.9	-6	-8.7	2.7	-2.2	-10.2	8	-6.3	-14	7.7
41	LE_2	-10.3	-3	-7.3	-0.1	-8.1	8	-3.6	-8.5	4.9	2.1	-11.3	13.4	-4.6	-9.3	4.7	-0.4	-7.4	7	-6.9	-14.4	7.5
41	RE_1	9.8	-0.8	10.6	13.1	-10.8	23.9	3	-8	11	2.8	-10.3	7.5	-16.5	-12.5	-4	-3.7	-9.5	5.8	3.8	-18.1	14.3
41	RE_2	-7.3	-8.9	1.6	6.5	-4.2	10.7	-8.7	-7	-1.7	-0.2	-11.3	11.1	-12.7	-12.3	-0.4	-4.8	-10.6	5.8	-3.8	-16.6	12.8
42	LE_1	0.5	-0.09	1.4	10.8	-4.8	15.6	13.8	-3	16.8	-0.7	-6.4	5.7	10.6	-9.2	19.8	12.2	-10.2	22.4	16.2	-11.4	27.6
42	LE_2	2	-0.5	2.5	12.3	-5	17.3	14.5	-12.3	26.8	-4.5	-8.5	4	10.6	-6.4	17	12.4	-7.4	19.8	16.4	-10.5	26.9
42	RE_1	4.1	-5.2	9.3	15.6	-12.1	27.7	17.5	-11.4	28.9	7.7	-9	16.7	10.7	-7.8	18.5	11.7	-7.7	19.4	11.5	-13.7	25.2
42	RE_2	9.2	-4.8	14	15.1	-10.2	25.3	15.4	-11.7	27.1	6	-14	20	9.9	-12.4	22.3	12.7	-8.1	20.8	11.8	-12.4	24.2

## Sheet: Eclipse DPOAE20
Subject number	Ear_trial	1.0_resp	1.0_noise	1.0_SNR	1.5_resp	1.5_noise	1.5_SNR	2.0_resp	2.0_noise	2.0_SNR	3.0_resp	3.0_noise	3.0_SNR	4.0_resp	4.0_noise	4.0_SNR	6.0_resp	6.0_noise	6.0_SNR	8.0_resp	8.0_noise	8.0_SNR		Legend
1	LE_1	2.8	-8.1	10.9	11.8	-5.7	17.5	14.7	6.8	21.5	7.5	-15.9	23.4	8.6	-14.4	23	-4.3	-18.9	14.7	-9.2	-17.6	8.4		Ear_trial
1	LE_2	-5.3	-15.4	10.1	1.6	-9	10.6	7.8	-3.7	10.5	7.4	-13.5	20.9	7.1	-15.1	22.2	-6	-18.5	12.6	-9.1	-18.7	9.6		resp - response (dB SPL)
1	RE_1	0.2	8.3	8.5	13.5	-3.1	16.6	10	-8.9	18.9	1.5	-16.9	18.4	-1	-15.4	14.4	2.7	-21.9	24.6	-6.6	13.5	6.9		SNR - signal to noise ratio (dB)
1	RE_2	-1.1	-14	12.9	7	-6.5	13.6	10.2	-8.6	18.7	2.9	-14.1	17	-3.2	-15.5	12.4	1.8	-17	18.8	-12.9	-17	4.1
2	LE_1	2.6	-12.2	14.8	11.9	-9.4	21.3	13.1	-7.2	20.3	10.9	-8.8	19.7	14.6	-10.8	25.4	-1.3	-19.1	17.8	-9.2	-17.1	7.9
2	LE_2	0.5	-12	12.5	11.9	-6.7	18.6	14.1	-7.8	21.9	10.6	-12.8	23.5	13.1	-11.6	25.6	3.7	-19.3	15.6	-9.5	-18.1	8.5
2	RE_1	-5	-14.7	9.7	9.3	-9.3	18.6	9.8	-6.3	16.2	13.3	-6.8	21	14.6	-13.5	28	-7	-16.2	9.2	-15.8	-18.5	2.7
2	RE_2	1.2	-10.3	11.5	10.4	-11.6	22	10.7	-6.9	17.6	15	-12.4	27.4	15.3	-12	27.3	-4.2	-16	11.8	-15.6	-20.2	4.6
3	LE_1	-3.2	-12.9	9.8	15.8	-2.5	18.3	11.8	-3.7	15.5	8.5	-9.5	18	13	-8.9	21.9	-15	-25.2	10.2	-8.1	-13.6	5.6
3	LE_2	3.3	-6.1	9.4	13.1	-2.3	15.4	11.8	-3.3	15.1	9.6	-9.7	19.3	12.7	-11.7	24.4	-11.6	-20.1	8.5	-1	-9.7	8.7
3	RE_1	10.1	-3.2	13.3	17.6	-1	18.7	19.4	-3.3	22.6	5	-8.6	13.6	12.6	-10.4	23	-7.9	-16.2	8.4	-9.7	-10.5	0.8
3	RE_2	5.9	-4.9	10.7	16.4	-5.2	21.6	19.5	-3.1	22.6	3.2	-11.5	14.7	12.7	-8.8	21.5	-6.9	-19	12.1	-9.4	-11.5	2.1
4	LE_1	-5.2	-13.8	8.6	7.7	-7.5	15.2	14.6	-7.8	22.4	1.8	-15	16.8	14.6	-14	28.5	2.1	-16.4	18.5	-1.8	-13.9	12.1
4	LE_2	1.3	-8.1	9.4	8.3	-10.9	19.1	15.2	-10.4	25.2	3.4	-12.8	16.1	14.7	-12	26.8	1.8	-15	16.8	-13	-17.5	4.5
4	RE_1	4.6	-13.2	17.8	13.2	-9.1	22.3	17.2	-10.1	27.3	4	-13.4	17.3	11	-13.2	24.3	-4.1	-18.4	14.4	3.8	-9.8	13.6
4	RE_2	-1.3	-10.6	9.3	1.6	-13.5	11.9	6.9	-10	16.9	-2.9	-15.5	12.6	14.2	-11.2	25.4	-4.7	-19.2	14.5	-1.1	-10.9	19.8
5	LE_1	8.7	-4.3	13	20.7	0.8	19.9	17.2	-3.9	21.1	16.2	-8.1	24.3	20.1	-7.3	27.4	8.8	-6.2	14.9	6.9	-1.9	8.8
5	LE_2	9.3	-1.4	10.8	21.5	0.1	21.4	19.9	-0.2	20.1	15.1	-7.2	22.3	18.5	-6.6	25.1	6.3	-10	16.3	6	-2.6	8.6
5	RE_1	14	-6.7	20.7	23.4	4	19.4	16.9	-3.6	20.5	17.4	-7.3	24.6	16.1	-7	23.8	7	-9.4	16.4	10.3	-0.3	10.5
5	RE_2	0	-9.2	9.2	22.9	1.1	21.7	17.4	-2.8	20.1	16.5	-5.8	22.3	16.7	-9.6	26.2	5.2	-13.1	18.3	11.4	-4.3	15.7
6	LE_1	13.3	-7.9	21.2	18.6	-9.9	28.5	19.3	-9.2	28.4	9	-11.7	20.7	14.9	-14	28.9	7.4	-16.1	23.4	-5.3	-16.7	11.3
6	LE_2	12.2	-7.7	19.9	19.4	-5.8	25.1	19.4	-6.1	25.4	9.2	-12.6	21.8	15.6	-12.2	27.8	8	-16	24	-5.2	-14.2	8.9
6	RE_1	8.7	-9.9	18.6	12.2	-8.7	20.9	10.4	-10.9	21.2	9.1	-14.4	23.5	11.5	-11.8	23.3	-1.6	-20.6	18.9	-1.9	-13.9	12
6	RE_2	6.2	-9.8	16	11.9	-7	18.9	13.4	-11.1	24.5	10.8	-14.3	25.1	11.3	-15.9	27.2	-3.1	-18.6	15.5	-1.9	-9.9	8
7	LE_1	3.3	-10.7	14	7.4	-12	19.4	-0.1	-14.5	14.4	-3.7	-17.2	13.4	7.5	-14.4	21.8	7.5	-13.8	21.3	5.1	-7.4	12.5
7	LE_2	2.6	-11.2	13.8	8.8	-8.2	17	0.8	-13.6	14.5	-5.8	-16.8	11	8.6	-15	23.6	7.5	-12.3	19.8	6.6	-8	4.6
7	RE_1	-4.2	-14.5	10.2	1.9	-11.6	13.5	-13.8	-26.3	12.5	0.7	-14.4	15.2	11.7	-14.7	26.4	16	-9	25	6.4	-18	25
7	RE_2	-4.8	-13.8	9	-0.4	-9.4	9	-3.6	-19.3	15.7	1.2	-16.6	17.8	10.8	-11.7	22.5	10.8	-15.3	26.1	9.1	-6.3	15.4
8	LE_1	5.4	-8.5	13.9	12.4	-0.4	12.8	11.4	-5	16.4	4.2	-17.3	21.6	-0.5	-16.6	16.1	0.5	-14.6	15	-4.1	-12.9	8.8
8	LE_2	7.4	-3.4	10.8	13.1	1.7	11.5	11	-6.8	17.8	6.2	-14.7	20.9	0.5	-17.9	18.4	1.3	-14.3	15.6	-6.6	-16.1	9.5
8	RE_1	5.3	-8.3	13.6	10.3	-0.9	11.2	14.7	-7.6	22.3	7	-16.8	23.8	1.1	-16.5	17.6	-7.2	-17.7	10.6	1	-10.5	11.5
8	RE_2	1.5	-11.7	13.3	6	-4.9	11	15	-10.7	25.7	6.1	-13.4	19.6	0.4	-16.8	17.2	-9	-25.6	16.6	1	-9	10.1
9	LE_1	17	-1	18	22.7	-8.5	31.2	15.1	-9.2	24.3	-1.5	-10	8.5	14.8	-11.2	26	2.2	-14.6	16.8	1.7	-11.8	13.5
9	LE_2	18.8	-5.6	24.4	21.9	-0.2	22.1	17.2	-7.3	24.5	1.4	-11	12.4	7.3	-10.8	18.1	10.3	-12.4	22.7	2.1	-11.4	13.5
9	RE_1	18.6	-1.6	20.2	16.9	-4.1	21	14.1	-7.4	21.5	10.9	-13.7	24.6	14.7	-13.6	28.3	8.3	-14.2	22.5	-8.5	-16.2	7.7
9	RE_2	19.4	-5	24.4	18.3	-2.1	20.5	14.4	-6.8	21.2	7.4	-14.4	21.8	13	-11	24.1	16.5	-10.5	27	-18.5	-16.9	-1.7
10	LE_1	7.1	-10	17	6.2	-8.4	14.6	8.2	-9.4	17.5	-1.4	-13.5	12.1	14	-10.5	24.5	-2.8	-19.2	16.5	-6.8	-16	9.3
10	LE_2	11.4	-6	17.4	3	-8.5	11.5	2.7	-9	11.7	-1.3	-15.9	14.6	6.6	-11	17.6	1.4	-11.5	12.9	-5.2	-13.5	8.3
10	RE_1	10.3	-5.5	15.7	7.3	-10.3	17.6	-1.3	-13.2	12	-2.6	-13	10.5	13.5	-9.7	23.2	-5.2	-17.4	12.2	-8.2	-15.7	7.5
10	RE_2	5.2	-6.3	11.5	3.6	-11.2	14.7	5.5	-10	15.5	-2.5	-12.5	10	13.1	-13.3	26.4	-4.4	-17.9	13.5	-8.8	-17.6	8.9
11	LE_1	11.6	-6.4	18	13.3	-6.1	19.4	16.4	-7.2	23.5	5.5	-10.3	15.9	8.8	-10.3	19.1	10.5	-10.6	21.1	7	-6.1	13.1
11	LE_2	7.9	-5.9	13.8	12.3	-8	20.4	13.9	-6.5	20.4	4.2	-12.9	17.1	10.2	-14.7	24.9	8	-19.4	27.3	7.2	-6.5	13.7
11	RE_1	9	-6.6	15.6	11	-5	16	18.4	-9.2	27.7	3.8	-12.6	16.4	8.4	-10	18.5	10.2	-10.5	20.7	7.5	-8.7	16.2
11	RE_2	9.2	-10.5	19.7	11.3	-5.1	16.5	17.7	-6	23.6	1.1	-14.2	15.3	11.4	-8.9	20.2	8.4	-14.5	22.9	7.3	-6.7	13.9
12	LE_1	7	-6	13	5.8	-7.5	13.3	14.3	-9.5	23.7	5	-14.6	19.7	5.2	-16.8	22	3.2	-14.3	17.5	-3.2	-14.4	11.2
12	LE_2	3.6	-6.4	10	9.5	-4.4	13.9	16.1	-3.6	19.8	8	11.1	19.2	15.4	-14.4	19.9	2.3	-17.4	19.7	-0.6	-10.6	10
12	RE_1	8.7	-8.2	16.9	12.2	-7.2	19.4	7	10.3	7.3	10	-15.2	25.2	10.3	-16.1	26.4	3.7	-16.8	20.5	1.9	-7.7	9.6
12	RE_2	8.8	-6.6	15.4	12.4	-7.9	20.3	7.6	-10.6	18.2	7.7	-11.7	19.3	9.5	-13.4	22.9	2.1	-21	22.2	-4.3	-4.7	10.4
13	LE_1	17.2	-1.5	18.7	25.9	2.5	23.5	18.7	-1.7	20.4	15.5	-7.1	22.6	22.6	-8.1	30.7	11.3	-8.1	19.4	19.7	-1.5	21.2
13	LE_2	18.5	0.6	17.9	25.9	1.7	24.2	19.9	-5.1	24.9	15.5	-7.2	22.7	22.5	-5.4	27.9	11.2	-8.8	20	19.2	-0.1	19.3
13	RE_1	17.2	-4.7	22	23.3	1.6	21.6	17.4	-0.9	18.3	8.5	-10.2	18.6	9.8	-10.6	20.4	12.8	-10	22.8	5.8	-2.8	8.7
13	RE_2	17.5	-3.7	21.2	22.3	0.9	21.4	17.9	-5.6	23.5	8.2	-11.2	19.3	10.4	-12.7	23.2	11.8	-8.7	20.5	6.6	-6.6	13.1
14	LE_1	-3.9	-13.4	9.4	4.1	-9.5	13.6	4.8	-10.6	15.3	-7.1	-19.5	12.4	2.5	-8.9	11.3	-21.7	-23.6	1.9	-8.6	-10.6	2
14	LE_2	-19.9	-12.4	-7.5	8.6	-7.5	16	5.5	-11.8	17.3	-2.9	-16.5	13.7	2.6	-12.7	15.3	-13.2	-19	5.8	-2.9	-7.2	4.3
14	RE_1	3.7	-9.6	13.3	8.4	-5.3	13.8	-3.6	-16.4	12.8	-2.5	-12.5	10	6.9	-10.3	17.2	-10.5	-17.4	6.9	4.1	-1.4	5.4
14	RE_2	-0.1	-6.8	6.6	9.7	-2.1	11.8	-8	-12.7	4.7	-6	-15.1	9.1	7.5	-12.3	19.8	-11.2	-19.7	8.5	-13.5	-7.3	-6.2
15	LE_1	16.4	-5	21.3	15.3	-7.3	22.6	7.6	-12	19.5	11.7	-14.5	26.1	14.9	-13.6	28.5	-7.7	-19.5	11.8	-16.7	-25.4	8.7
15	LE_2	12.8	-12.7	25.4	14.3	-8	22.3	6.8	-9	15.8	9.3	-12.7	22	14.7	-11.8	26.5	-7.7	-19.4	11.6	-23.5	-24.6	1.2
15	RE_1	14.4	-8.6	23	16.7	-7.8	24.5	18	-7.1	5.1	10.7	-12.7	23.3	12.7	-13.3	26	3.2	-18.4	21.6	6.4	-6.2	12.6
15	RE_2	14.7	-5.5	20.2	17.3	-3.1	20.5	18.2	-7.2	25.4	11.5	-11.9	23.4	12.3	-11.8	24.1	3.7	-16.8	20.5	8.2	-8.9	17.1
16	LE_1	-7.2	-15.2	8	-1.4	-12	10.6	11.3	-3.7	14.9	15.8	-9.2	25	11.2	-11.3	22.5	8.4	-15.1	23.5	3.1	-4.9	8
16	LE_2	-2.4	-13.4	11	3.8	-6.6	10.3	11.8	-5.5	17.3	14.1	-8.8	23	11.9	-13	24.9	6.3	-15.3	21.6	-1	-9.4	8.5
16	RE_1	3.3	-8.7	12	15	-4.3	19.3	19.2	-5.7	24.8	12.2	-12.2	24.4	13.1	-12.4	25.4	10.1	-13.4	23.5	-0.9	-16.3	15.4
16	RE_2	-0.1	-0.96	9.5	14.1	-1.9	15.9	20.7	-5	25.7	12.7	10.7	23.4	13.2	-11.3	24.5	9.4	-12.9	22.3	-5.6	-14.9	9.3
17	LE_2	12.4	-0.5	12.8	12.8	-3.2	15.9	6.7	-10.7	17.4	-2.4	-14	11.6	-6.4	-18.6	12.2	3.6	-16.6	13	5.3	-9	14.3
17	LE_1	12.6	-0.6	13.2	14.5	-5.1	19.6	8.9	-8.4	17.3	-4.2	-15.2	11	-5.9	-21.7	15.8	-2.1	-15.7	13.6	5.9	-8.4	14.3
17	RE_1	9.5	-5.3	14.7	14.3	-1.5	15.8	5.2	-12.3	17.5	-12.4	-19.3	6.9	-12.9	-23.6	10.6	-30.7	-25.3	-5.4	-14.4	-16.1	2.3
17	RE_2	11.9	-7.6	19.5	15.1	-4.4	19.5	7.1	-9.3	16.4	11.2	-20.2	9	-8.4	-18.7	10.2	-17.8	-28.6	10.9	-15	-14	-0.9
18	LE_1	-13.4	-11.2	-2.2	18.8	3.6	15.3	12.2	-5	17.2	-4.8	-13.3	8.5	-8.7	-18.3	9.6	-5.5	-15.6	10.1	-7.5	-9	1.5
18	LE_2	-2.8	-10.3	7.5	18.3	1.2	17.1	8.8	-6.3	15.1	-6	-15.6	9.6	-4.1	-12.2	8.1	-1.3	-11.6	10.3	2.3	-6.9	9.3
18	RE_1	0.3	-8.7	8.9	17.7	-2.4	20.1	10.4	-3	13.4	7.8	-11	18.8	1.6	-9.2	10.7	-4.4	-11.5	7.1	-1.7	-8.4	6.7
18	RE_2	-1.6	-8.5	6.8	18.5	-0.6	19.1	10.2	-8.8	19	10.2	-5.1	15.3	4.9	-9.4	14.3	-5	-18.9	13.9	-12.3	-8.3	-4
19	LE_1	1.2	-15.8	16.9	8.5	-5.9	14.4	-2	-18	16	2.3	-14.7	17.1	9.3	-12.7	22.1	-6.3	-21.3	15	0.7	-11.9	12.6
19	LE_2	1	-11.2	12.2	7.1	-7.6	14.7	0.1	-9.7	9.8	0.7	-15	15.7	8	-15.4	23.3	-13.5	-29.9	16.3	-0.8	-12.2	11.4
19	RE_1	4.8	10.7	15.5	4.2	-9.5	13.7	4.5	-9.7	14.2	-1.6	-19.4	17.8	2.7	-17.7	20.3	-7	-19	12	-13.2	-17	3.8
19	RE_2	2.8	-4.6	7.4	3.8	-9	12.8	4.5	-9.3	13.8	0.4	-19.1	19.5	8.6	-15.5	24.1	-4.1	-16.1	12.1	-14.1	-16.3	2.2
20	LE_1	-1.4	-14.6	13.1	17.3	-5.6	22.9	14.9	-11.3	26.2	6.7	-12.4	19.1	10.6	-13.5	24.1	5.1	-15.8	20.8	0.9	-10.3	11.2
20	LE_2	-2.8	-15	12.2	18.2	-1.4	19.6	18.3	-6.9	25.3	9	-14.3	23.3	14.1	-17	31.1	-4.7	-15.5	10.8	-1.9	-11	9.2
20	RE_1	11.7	-10.4	22.1	24.8	-3.8	28.6	23.8	-7.5	31.3	4.3	-16.7	20.9	10.5	-14.6	25.1	9	-16.5	25.5	10	-5.6	15.6
20	RE_2	12.1	-7.9	20.1	25.1	-4.2	29.3	25.2	-6.3	31.5	6.6	-12.2	18.8	10.8	-12.3	23.1	9.3	-13.4	22.7	10.6	-8.3	18.8
21	LE_1	12.1	-1.6	13.7	20.9	2.3	18.6	15.2	-0.1	15.3	2	-10	12	-12.6	-17.9	5.4	-31.3	-23	-8.3	-7.2	-4.9	-2.3
21	LE_2	12.1	-2.4	14.5	19.7	-0.8	20.5	16	0.4	15.6	-1.6	-11.9	10.3	-17.4	-19.3	1.9	-19.3	-20.5	1.2	-10.2	-5.4	-4.8
21	RE_1	15.1	1.3	13.8	22.5	3.4	19.2	21.2	-0.7	21.9	11.7	-5.2	17	-0.8	-10.8	10.1	-2	-11.9	9.9	6.7	-4.1	10.7
21	RE_2	16.8	2	14.7	23.2	6.4	16.8	21.6	0.9	20.8	10.4	-5.5	15.9	1	-13.1	14.1	-5.8	-14.4	8.6	5.7	-4.6	10.3
22	LE_1	10.2	-6.2	16.4	1.9	-10.5	12.4	15.6	-6.9	22.5	0.2	-13.8	13.9	6.4	-10.5	16.9	6.7	-10.5	17.1	7.8	-8.7	16.4
22	LE_2	9.3	-4.6	13.9	6.8	-3.5	10.3	16.5	-8.6	25.1	3.6	-13	16.6	5.9	-11	17	5.6	-13.3	18.9	8.8	-7.3	16.2
22	RE_1	6	-4.8	10.8	13.8	-3.7	17.4	14.6	-7.3	22	3.8	-12.3	16.2	11	-6.8	17.9	8.8	-9.2	18	-11.2	-15.8	4.6
22	RE_2	1.5	-7.8	9.3	9.9	-4.4	14.4	12.9	-9.8	22.7	-3	-14.5	11.6	8.4	-12.2	20.6	10.8	-15.4	26.2	-11.5	-17.1	5.5
23	LE_1	4	-12.8	16.8	10.9	-5.2	16.1	9.5	-10.8	20.4	-5.1	-16.1	11	-2	-15.4	13.4	-8.7	-18.8	10.2	-12.3	-21.6	9.2
23	LE_2	-2.4	-11	8.6	13.3	-2.9	16.2	10.7	-12	22.7	-0.4	-15.2	14.8	0.2	-17.5	17.7	-8.1	-20.8	12.7	-7.6	-15.5	7.9
23	RE_1	5.8	-10.5	16.2	9.5	-8.7	18.2	11.3	-9	20.3	5.3	-15.7	21	5.7	-15.9	21.6	-12.6	-27.3	14.7	-11.5	-18.1	6.6
23	RE_2	6.3	-9.9	16.2	7.3	-9	16.2	10.8	-12.7	23.5	6.2	-15.9	22.1	6	-11.1	17.1	-13.4	-26.6	13.2	-23	-21.8	-1.3
24	LE_1	7.4	-3.8	11.2	16	-1.5	17.5	19.2	1.1	18.1	9.2	-8.5	17.8	11.8	-10.2	22	-0.7	-12.4	11.7	9.2	-4.1	13.3
24	LE_2	7.4	-3	10.4	16	0.4	15.6	20.5	-2.4	22.9	10.9	-10.7	21.5	11.1	-8.6	19.7	-1	-11.2	10.2	5.2	-3.5	8.7
24	RE_1	8.1	-4.6	12.7	12.9	-3	15.9	11.1	-8	19.1	13.2	-7.9	21.1	14.9	-10.4	25.3	5.3	-14.7	20	8.5	-5.2	13.7
24	RE_2	14.3	-3.7	17.9	20.2	-1.5	21.7	15.2	-7.8	23	11	-6	17	13.2	-12.8	26	4.2	-16.8	21.1	10.1	-1.2	11.3
25	LE_1	12	-6.1	18.1	19.2	-1.3	20.5	11.6	-6.6	18.1	12.2	-10.4	22.5	16.1	-10.4	26.5	8.7	-15.3	24	6.8	-3.7	10.5
25	LE_2	11.7	-4.9	16.7	18.3	-1.1	19.4	10.9	-4.6	15.5	12.3	-9	21.2	17.1	-8.3	25.5	8.9	-11.3	20.2	4.7	-4.4	9.1
25	RE_1	7.9	-3.7	11.6	15.8	-3.3	19.1	9.7	-6.5	16.2	11.1	-8.5	19.6	18.9	-6.2	25.2	8.3	-12	20.3	-2	-10.7	8.8
25	RE_2	11.9	-4.1	16.1	16.1	-0.1	16.2	10.2	-4.3	14.6	10.6	-10.6	21.1	18.7	-7	25.7	6.9	-14.1	21	2.1	-8.3	10.4
26	LE_1	17.4	-3	20.5	20.1	-4.1	24.2	7.8	-8.4	16.2	12.2	-9.2	21.4	13.8	-12.4	26.2	-3.2	-14.9	11.6	-0.8	-8.6	7.8
26	LE_2	15.3	-6.2	21.5	19	-6.3	25.4	5.7	-9.7	15.4	9.8	-11.6	21.4	10.3	-13.3	23.6	5.5	-12.5	18	-2.8	-13.6	10.8
26	RE_1	8.9	-6.1	15	13.6	-6.4	19.9	10.4	-8.5	18.9	10.5	-10.5	21	18	-7.4	25.4	-5.8	-17.5	11.7	1.1	-7.7	8.8
26	RE_2	5.5	-7.1	12.5	12.9	-5.9	18.8	9.6	-10.3	19.9	6.8	-9.7	16.5	13.1	-10.2	23.3	-1.8	-13.4	11.6	-10.8	-19.6	8.8
27	LE_1	-7.8	-13.5	5.7	10	-3.1	13.2	13	-9.4	22.3	2.6	-14.8	17.5	4.8	-16.6	21.4	-3	-18.3	15.3	-9.1	-14.9	5.8
27	LE_2	1.3	-10.2	11.5	14.3	-1.3	15.5	11.9	-6.8	18.7	0.2	-14.7	15	5.2	-16.1	21.3	-5.6	-20	14.4	-16.2	-17.3	1.1
27	RE_1	-6.1	-14	7.9	5.1	-5.4	10.5	13	-6.1	19.1	6.4	-15.6	22	5.7	-17.4	23.1	-6.7	-17	10.4	-5.1	-13.9	8.8
27	RE_2	-2	-9.9	7.9	1.9	-6.1	8	11.3	-8.3	19.5	4.9	-12.1	17.1	6.5	-15.5	21.9	-9.3	-22.6	13.2	-5.8	-13.8	8
28	LE_1	-6.6	-4.9	-1.7	9.5	1.7	7.8	8.3	-5.1	13.4	6	-10.9	16.9	9.8	-9.6	19.4	0.1	14.1	14	1.3	-8.1	9.4
28	LE_2	-12.6	-7.7	-4.9	10.1	-2.5	12.6	8.4	-4.3	12.7	6.6	-10.3	16.9	8	-8.3	16.4	-0.1	-14.9	14.9	1.9	-8.3	10.2
28	RE_1	-10.8	-11.9	1.1	3.3	-9.4	12.6	9.3	-7.8	17.1	0.2	-16.7	16.8	7.6	-11.4	19	9.8	-12.7	22.5	-4.3	-12.5	8.2
28	RE_2	-3.4	-2.2	-1.1	3.3	-4.4	7.7	8.7	-6.5	15.2	5.4	-7.5	12.9	8.9	-11.1	20.1	0.3	-15.1	15.4	-8.6	-11.5	2.9
29	LE_1	7.5	-6.3	13.8	20.1	-5.3	25.4	9.8	-11.9	21.6	-0.9	-16.8	15.9	8.8	-14.1	22.9	-14.6	-24.2	9.5	-14	-20	6
29	LE_2	11.1	-4.3	15.3	19.4	-2.8	22.2	9.5	-10.6	20.1	4	-15	19	4.5	-15.3	19.9	-25.1	-28.7	3.6	-9	-16.5	7.5
29	RE_1	8.6	-8.6	17.3	16	-1.7	17.7	11.9	-10.2	22.1	6.3	-11	17.3	0.5	-16.5	17	-27.9	-32.3	4.4	-7.9	-19.1	11.2
29	RE_2	8.9	-5.9	14.4	15.4	-4.1	19.4	12.3	-7.2	19.5	6.8	-13.9	20.7	-1.4	-16.1	14.7	-29.3	-35.4	6.2	-0.1	-9.7	9.7
30	LE_1	-2.9	-13.8	10.9	12.3	-5.9	18.2	14.2	-7.7	21.9	9.5	-10.4	19.9	10.1	-12.4	22.5	-1.2	-16.5	15.3	-2.1	-10	8
30	LE_2	-5.6	-14.4	8.8	8.1	-4	12	13.5	-8.6	22.1	8.5	-10.6	19.2	9.7	-13.5	23.2	1.2	-17	18.2	-8.1	-16.3	8.2
30	RE_1	1.2	-10.3	11.5	8.2	-6.4	14.7	15.7	-6.7	22.5	8.9	-16.2	25.1	11.9	-13.6	25.6	1.9	-16.4	18.4	-7.4	-14.4	6.9
30	RE_2	-5.8	-15.5	9.7	7.8	-5.9	13.6	15.8	-5.9	21.7	8.9	-14	23	11.7	-13.4	25.1	3.7	-18.7	22.5	-8.4	-17.9	9.5
31	LE_1	13.7	-4.7	18.3	17.4	-0.8	18.1	16.9	-4.4	21.3	10.9	-10.5	21.5	12.1	-11	23.1	19.4	-8.3	27.7	21	-2.9	23.8
31	LE_2	14.6	-6.1	20.8	19.1	-2	21.1	16.6	-4.9	21.5	10.5	-10	20.5	13.7	-12.8	26.4	19.4	-6.9	26.3	20.9	0.8	20.2
31	RE_1	12.6	-3.1	15.7	20.5	-0.1	20.6	17.5	-4.6	22.1	10.6	-9.6	20.2	17.2	-9.3	26.5	20.7	-7.7	28.4	21	0	21
31	RE_2	11.4	-4.3	15.6	20	-0.2	20.2	18.4	-4.8	23.1	10.3	-5.2	15.5	17.7	-7.5	25.2	21.7	-8.4	30.2	21.6	-1.1	22.7
32	LE_1	3.3	-9.9	13.3	5.1	-6.7	11.8	11.6	-10.9	22.5	10.1	-9.7	19.8	14.6	-12.1	26.7	1.3	-12.2	13.5	-14.4	-13.6	-0.8
32	LE_2	6.5	-7.4	13.9	9.2	-8.6	17.8	12.2	-8.8	21	10.1	-11.2	21.3	15	-12.6	27.6	2.6	-14.6	17.2	-16.5	-11.7	-4.9
32	RE_1	8.5	-6.6	15	11	-4.2	15.1	13.6	-7.3	20.8	5.6	-11.5	17.1	15	-10.5	25.4	-1.9	-16.3	14.4	-2.5	-6.2	3.8
32	RE_2	10.5	-6.5	17	8.3	-9	17.3	12.7	-6.5	19.2	5.7	-11.1	16.8	14.4	-7	21.4	-5.1	-22	17	-5.6	-8.2	2.5
33	LE_1	2.3	-8.9	11.2	12	-4.6	16.6	14.5	-9.1	23.6	8.2	-9.2	17.4	14.6	-6.5	21	-6	-19.2	13.2	-9.3	-17	7.6
33	LE_2	2.1	-11.7	13.8	11.6	-4.2	15.8	15.6	-10.2	25.8	8.3	-11.6	20	14.8	-9.7	24.5	-6.4	-24.3	17.8	-5.3	-12.8	7.5
33	RE_1	12.9	-7.1	20	11.9	-4.9	16.8	14.2	-4.9	19.1	14.3	-17.8	32.1	17.6	-9.7	27.3	12.6	-10.1	22.7	-0.2	-10.8	10.7
33	RE_2	13.3	-3.4	16.7	11.9	-4.9	16.8	11.8	-5.7	17.6	14.4	-9.3	23.7	16.1	-10.4	26.4	10.9	-14.1	24.9	2.7	-12.3	15
34	LE_1	-6.4	-14	7.6	6.5	-11.5	18	13.9	-12.3	25.2	9.2	-15.1	24.2	11.4	-15.1	26.5	0.6	-18.5	19.1	5.7	-5.6	11.3
34	LE_2	-8.3	-15.6	7.3	5.9	-9.5	15.4	14.8	-6.8	21.5	9.7	-9.5	19.2	11.1	-14.6	25.6	-0.1	-19.7	19.5	6.1	-7.3	13.4
34	RE_1	-11.5	-21.8	10.3	-0.5	-11.6	11.1	9.2	-8.4	17.6	10.1	-10.9	21	9.9	-14.5	24.4	-1.9	-18.2	16.3	0.2	-10.5	10.7
34	RE_2	-6.6	-14.7	8.2	2.7	-9.5	12.1	7.7	-4.7	12.4	11.6	-10.9	22.4	10.4	-9.3	19.7	-0.8	-17.5	16.8	2.4	-11.8	14.2
35	LE_1	-12.6	-14.1	1.4	-0.1	-9.9	9.8	2.3	-12.8	15.1	6.1	-16.9	23	13.8	-14.4	28.2	-7.5	-19.2	11.7	6.9	-5	11.9
35	LE_2	-17.9	-16.4	-1.5	2.2	-7.2	9.4	1.1	-11.5	12.5	6.9	-12.1	19	13.5	-11.4	24.9	-4.1	-17.7	13.6	9.8	-9.1	18.8
35	RE_1	-14.3	-16.2	1.8	4	-8.8	12.8	7	-11.7	18.7	8.4	-12	20.4	10	-13	23.1	-4.8	-21.1	17.3	2.8	-7.4	10.2
35	RE_2	-10.2	-12.4	2.2	3.3	-6.8	10	6.1	-14.3	20.4	6.3	-15.4	21.7	9.1	-14.7	23.8	-4.4	19.4	15	6.3	-5.7	12
36	LE_1	15.2	-2	17.2	22	-1.6	23.6	16.3	-9.9	26.2	14.6	-12.6	27.1	17.9	-10.5	28.4	13.3	-10.6	23.9	8.2	-5	13.1
36	LE_2	13.2	-4.6	17.8	21.5	0	21.4	16.9	-7.2	24.1	14.8	-6.2	20.9	19.1	-6.5	25.6	13.2	-13.4	26.7	8.1	-4.3	12.4
36	RE_1	12.1	-4.7	16.8	22.9	-2.6	25.5	19.4	-4.5	23.9	15.2	-6.3	21.5	19.5	-10.6	30	15.8	-8.7	24.4	12.5	-4.7	17.2
36	RE_2	12.4	-6.6	19	23.6	-0.4	23.9	18.5	-6.2	24.7	14.2	-9.9	24.1	19.3	-7.1	26.4	16.1	-9.5	25.6	11.7	-5.8	17.4
37	LE_1	11.7	-0.1	11.7	8.8	-4.3	13.1	9.2	-1.8	11	7.6	-6.5	14.1	10.8	-10.6	21.4	-0.6	-12.9	12.2	-7.5	-16	8.5
37	LE_2	12.8	0.3	12.4	10.4	2.1	8.2	10.6	-1.5	12.1	10	-1.9	11.9	14.1	-7.5	21.5	-1.6	-13.6	12	-4.8	-13.4	8.6
37	RE_1	9.8	-2.9	12.7	11.8	1.3	10.5	4.6	-8	12.6	4.6	-9.3	13.9	12.6	-8.6	21.2	1.8	-11.4	13.1	9	1.1	7.9
37	RE_2	5.1	-2.5	7.5	13.6	-0.5	14.1	7.9	-7.9	15.8	3.8	-10	13.8	12	-10.5	22.5	-1.9	-12.5	10.6	3	-5.5	8.5
38	LE_1	6.9	-7.1	14	12.6	-8.6	21.2	13.3	-10.1	23.4	4.8	17.2	21.9	4.9	-16.8	21.7	-1.5	-14.5	13	-12.5	-17.3	4.8
38	LE_2	8	-7.9	16	13.9	-4	17.9	12.9	-10	22.9	4.5	-19.2	23.7	5.2	-15	20.2	-1.8	-16.6	14.8	-8.1	-16.1	8
38	RE_1	1.9	-10.6	12.2	9.5	-9	18.6	6.9	-9.7	16.6	6.2	-13.8	20	1.4	-14.6	16	-8.3	19.1	10.8	-16.8	-20.5	3.6
38	RE_2	5.7	-4.1	9.6	10.7	-6.4	17.1	7.1	-13.3	20.5	4.9	-15.7	20.6	2.7	-15.1	17.8	-6.7	-18.3	11.6	-11.5	-20.4	8.9
39	LE_1	14.9	-2.9	17.7	23.5	3	20.5	16.8	-3.1	19.9	9.2	-4.9	14.1	15	-5.2	20.3	4.3	-9	13.3	7	-2.1	9.1
39	LE_2	13.8	-3.4	17.2	24.1	5.1	19	18.8	0.1	18.7	9.9	-8.9	18.9	13.3	-6.8	20.1	1.5	-15.7	17.2	2.9	-4.9	7.8
39	RE_1	21	-0.2	21.3	26.5	2.3	24.2	18.3	-4.2	22.5	8.3	-7.1	15.4	15.1	-8.6	23.7	2.3	-15	17.3	5.2	-3.8	9
39	RE_2	20.1	2.5	17.6	27.3	0.8	26.5	18.9	0.1	18.8	10.7	-6.9	17.6	16.4	-7.7	24	2.8	-11.1	13.9	5.6	-4.3	9.9
40	LE_1	5.3	-7.6	12.9	17	-4.8	21.8	9.9	-9.1	19	4.8	-11.5	16.2	7	-10.5	17.5	15.5	-10.6	26.1	11.8	-2.9	14.7
40	LE_2	4.7	-9	13.7	13.4	-5.1	18.5	14.1	-5.1	19.1	5.4	-11.6	17	7.6	-12.1	19.7	16	-10.9	27	14	-4.6	18.7
40	RE_1	9	-6.8	15.9	16.8	-4.2	20.9	6.9	-10.4	17.3	5	-13.2	18.2	8.9	-10.3	19.2	15.6	-10.7	26.3	3.5	-8.4	11.9
40	RE_2	11.1	-8	19.1	15.5	-1.2	16.7	8.2	-10.6	18.8	2.9	-13.2	16	7.1	-11.9	18.9	15	-9.6	24.5	7.8	-9.8	17.6
41	LE_1	0.3	-15.5	15.8	7.6	-9.2	16.8	2.1	-11.9	14	4.1	-15.8	19.9	8.4	-17.4	25.9	-7.7	-18.4	10.7	-4.5	-13.7	9.3
41	LE_2	-1.7	-14.7	13	7.9	-5.9	13.8	3.5	-9.2	12.7	4.6	-15.7	20.3	7.8	-15.7	23.5	-8.8	-22.2	13.4	-2	-10.6	8.6
41	RE_1	-5.1	-14.4	9.3	8	-10.9	18.9	-1.9	-14.4	12.6	-11.9	-24	12.1	-1.3	-16.8	15.5	-10.6	-27.2	16.6	-1.6	-11.3	9.7
41	RE_2	-0.1	-10.6	10.5	6.9	-9	15.9	-2.4	-13.8	11.4	-11.9	-21.7	9.7	-3.9	-16.5	12.6	-13.3	-26.1	12.8	-4.7	-13.4	8.7
42	LE_1	-0.7	-12.6	12	10.5	-7	17.5	14.2	-10.6	24.8	7.4	-17.1	24.5	9.7	-14.5	24.2	3.1	-19.1	22.2	19.6	-6.9	26.5
42	LE_2	-13.7	-20.7	7	6.4	-11.1	17.5	14.7	-9.6	24.2	8.8	-12	20.8	10.2	-12	22.2	3.4	-16.7	20.1	18.3	-4.4	22.7
42	RE_1	6.3	-10.4	16.8	14.2	-5.9	20.2	11.9	-12	23.9	7.8	-15.9	23.7	7.3	-12.6	19.9	2.9	-16.4	19.3	14.9	-6.2	21
42	RE_2	5.7	-7.2	12.9	12.9	-10.3	23.2	12.6	-10.8	23.4	7.9	-9.7	17.6	6.3	-11.9	18.2	2.4	-14.3	16.7	13.1	-5.3	18.4

## Sheet: HearID+DP
Subject number	Ear_trial	1.0_resp	1.0_noise	1.0_SNR	1.5_resp	1.5_noise	1.5_SNR	2.0_resp	2.0_noise	2.0_SNR	3.0_resp	3.0_noise	3.0_SNR	4.0_resp	4.0_noise	4.0_SNR	6.0_resp	6.0_noise	6.0_SNR	8.0_resp	8.0_noise	8.0_SNR		Legend
1	LE_1	4.3	-7	11.4	11.4	-12.9	24.3	12.3	-6.7	19.1	9.5	-19.8	29.3	7.7	-20.2	27.9	11	-11.3	22.3	2.5	-10.2	12.7		Ear_trial
1	LE_2	1.9	-8.4	10.2	11.4	-4.5	15.9	12.5	-6.6	19.1	10.3	-17	27.4	8	-21.9	30	5.4	-11.9	17.3	2.4	-11.9	14.3		resp - response (dB SPL)
1	RE_1	7.9	-4.6	12.5	0.1	-12.2	12.4	4.9	-6.7	11.7	3	-21.1	24.1	1.4	-19.6	21	9.4	-9.7	19.1	-7.2	-16.8	9.6		SNR - signal to noise ratio (dB)
1	RE_2	2.1	-8.5	10.6	-0.7	-14.9	14.2	4.3	-8.4	12.7	3.9	-8.3	22.2	1.1	-21.3	22.4	7.8	-14.4	22.2	-1.3	-11.6	10.3
2	LE_1	7.3	-9.7	17	17.3	-12.3	29.6	8.2	-22.6	30.7	9.5	-20.9	30.4	13.5	-22.2	35.7	15	-13.5	28.5	-18.7	-19	10.4
2	LE_2	7.4	-6.1	13.6	16.6	-16.9	33.4	6.1	-16.7	22.8	9.8	-19.6	29.4	13.2	-18.6	31.8	14.3	-11.9	26.2	-9.7	-207	10.8
2	RE_1	14.1	-6.8	20.9	16.6	-6.8	23.3	10.2	-15.3	25.6	12.5	-4.8	27.3	13.4	-20	33.4	8.2	-9.2	17.4	-9.8	-21.4	11.5
2	RE_2	12.1	-11.4	23.4	16.9	-15.7	32.7	10.1	-16.3	26.4	12.8	-13.7	26.5	13.9	-15.2	29.1	5.5	-11.3	16.8	-9.7	-18.8	9.1
3	LE_1	8.9	-2.2	11.2	19.8	-11.7	31.5	13.6	-11.7	25.3	6.8	-21.3	28.2	8.1	-25.7	33.9	-1.8	-14	12.2	-16.7	-20.2	3.6
3	LE_2	6.2	-4.8	11	19.5	-1.7	21.2	13.7	-18.7	32.4	7.2	-17.2	24.4	8.9	-15.9	24.8	5.4	-13.1	18.5	-11.9	-18.6	6.7
3	RE_1	-3.9	-3.6	-0.3	18.3	-14.3	32.6	3.5	-10.6	14.2	10.8	-24.1	34.8	11.1	-17.9	29	2.3	-15.6	17.9	-16.4	-17.4	1
3	RE_2	8.4	-0.2	8.6	17.3	-1.6	18.9	7.3	-16.1	23.3	11.1	-8.6	19.7	9.2	-23.3	32.5	-0.9	-11.9	11.1	-11.3	-17.3	6
4	LE_1	19.2	-8.4	27.6	13.5	-9.8	23.4	18.4	-11.8	30.2	7.9	-20.8	28.8	15	-23.3	38.3	15.6	-12.1	27.7	6.5	-8.2	14.7
4	LE_2	19.3	-5.6	24.9	13.5	-6	19.6	18.7	-9.2	27.9	6.6	-18.3	25	14.8	-18.8	33.6	13	-14	27	8.1	-5.5	13.6
4	RE_1	18.7	-8.7	27.4	11.2	-14.1	25.2	16.2	-18.3	34.6	9.8	-21.6	31.4	10.8	-21.5	32.4	8.3	-12.7	21	6.3	-10.9	17.3
4	RE_2	17.5	-8.2	25.7	11.5	-15.9	27.4	15.9	-13.3	29.2	10.2	-20.3	30.5	11.5	-21.1	31.6	8.6	-15.7	24.3	5	-10.3	15.3
5	LE_1	-4.4	-17.7	13.3	16.1	-10.4	26.4	11.6	-20.1	31.7	16.7	-19.1	35.7	16.8	-22.5	39.3	19.2	-15	34.2	8.5	-10.6	19.1
5	LE_2	-4	-17.5	21.5	14	-8.2	22.1	13	-10.4	23.5	17	-12.8	29.8	15.8	-18.9	34.7	18.2	-11.7	29.9	7.1	-11.5	18.5
5	RE_1	11.7	-4.4	16.1	19.4	-13.6	33	19.9	-14	33.9	18.5	-20.3	38.8	18.5	-20.3	38.8	14	-16.9	30.9	4.3	-7.7	12
5	RE_2	12.1	-5.8	17.9	20.2	-6.2	26.4	19.9	-13.3	33.2	19.7	-18.7	38.4	19.1	-23.8	42.9	15.1	-17.8	32.9	3.1	-7.5	10.6
6	LE_1	14.7	-7	21.8	16.4	-8.8	25.2	15.9	-13.1	29.1	14.4	-16	30.4	14.4	-14.4	28.8	16.7	-14.7	31.4	0.7	-10	10.7
6	LE_2	15.2	-1.9	17.1	15.2	-4.2	19.3	15.1	-5.1	20.2	14.1	-17.2	31.3	14.4	-24.4	38.9	17.1	-15.4	32.5	3.1	-11	14
6	RE_1	12.6	-4.1	16.7	10.8	-14.7	25.5	17.2	-14.8	32	13.2	-16.2	29.4	12.2	-22.8	35	14.9	-9.5	24.4	2.4	-8.2	10.6
6	RE_2	12.3	-1.1	13.4	12.8	-9.2	22	17.1	-7.2	24.2	14.4	-19.4	33.8	11.9	-20	32	14.9	-11.4	26.3	3.2	-8.9	12.1
7	LE_1	3.4	-10.3	13.7	9.8	-19.8	29.6	2.1	-19.9	22	-0.1	-19	18.8	9	-22	31	9.7	-8.7	18.4	-1.9	-13.7	11.8
7	LE_2	6.6	-9.9	16.5	10.3	-17.2	27.5	1.9	-15.7	17.5	-0.2	-20.1	19.9	9	-24.5	33.5	10.2	-12.2	23.3	-3.5	-16.3	12.8
7	RE_1	-5.2	-5.8	10.6	10.7	-16.8	27.4	-5	-19.1	14.1	-0.6	-19.4	18.8	8.5	-20.5	28.9	14.5	-11.9	26.4	8.1	-9.9	17.9
7	RE_2	-7.5	-22.3	14.8	11.1	-12.9	24	-4.1	-19.4	15.2	1.9	-20.9	22.8	9.2	-17.1	26.3	16	-8.7	24.7	6.7	-6.5	13.1
8	LE_1	9.6	-6.8	16.4	14.3	-7.4	21.7	5	-11.2	16.2	7.6	-22.6	30.2	11.2	-19.9	31.1	12.9	-12.6	25.5	-1.2	-11.5	10.2
8	LE_2	11.8	-11	22.8	14.5	-13.9	28.3	4.9	-16.3	21.2	8.3	-19.6	27.9	11.3	-23	34.4	12.9	-11.5	24.4	-0.9	-13.9	13.1
8	RE_1	8.1	-4.3	12.4	14	-14.2	28.2	13	-13.9	27	1.3	-22.3	23.6	4.6	-21.3	25.9	1.9	-14	15.9	-14.6	-14.5	0
8	RE_2	10.4	-5.5	5.9	12.9	-15.6	28.5	12.6	-14.5	27.1	10.5	-20.8	31.3	7.3	-21.1	28.4	-1	-13.9	12.9	-5	-15.4	10.3
9	LE_1	13.5	-4.2	17.7	12.8	-14	26.9	14.7	-12.7	27.4	6.5	-21.6	28	8.3	-11.7	20	15.5	-13.7	29.2	7.7	-5.9	13.6
9	LE_2	12.4	0	12.4	12.1	-14.4	26.6	14.5	-18.4	32.9	6.7	-19.5	26.2	7.9	-23.3	31.2	16.9	-16.2	33.2	9.4	-8.7	18.1
9	RE_1	7.9	-2.2	10.1	7.2	-9.9	17.2	4.3	-15.3	19.6	6.8	-22.3	29.1	15.9	-26.3	42.2	18.3	-12.8	31.1	4.7	-6.7	11.4
9	RE_2	9.8	-1.2	11	12.5	-13.4	25.9	7.8	-8.8	16.6	3.7	-15	18.7	14.1	-21	35	19.7	-12.6	32.4	8.2	-10.2	18.4
10	LE_1	5.9	-6.3	12.2	3.5	-14.8	18.4	3.7	-18.3	21.9	1.8	-17	18.8	9.8	-20.3	30.1	11.9	-10.1	22	-24.4	-17.4	-7.1
10	LE_2	7.5	-3.3	10.8	4.9	-11.8	16.7	2.3	-15.2	17.4	5.2	-20.3	25.5	10.3	-20.8	31	12.2	-14.9	27.1	-17.5	-21.4	4
10	RE_1	11.1	-2.8	13.9	6.1	-14.9	21	3.3	-9.9	13.2	1.8	-22.6	24.4	13.6	-21.1	34.6	10.8	-8.3	19.1	-7.9	-6.5	-1.4
10	RE_2	10	-2.4	12.4	7.1	-12	19.1	8	-19.6	27.6	3.5	-22.1	25.7	12	-28.4	40.4	6.7	-8.1	14.8	-15.3	-17.2	1.9
11	LE_1	1.3	-10.2	11.5	6	-15.6	21.6	10.8	-17.3	28.2	5.1	-20.7	25.8	9.6	-20.4	30	19.1	-17.4	36.5	12.4	-5.7	18.1
11	LE_2	1.5	-7.5	9	7.1	-18.4	25.5	10.6	-18.3	28.9	4.7	-18.5	23.2	10	-21.7	31.7	19	-12.4	31.4	12.8	-7.3	20.2
11	RE_1	8.2	-7.7	16	9.9	-12.6	22.5	11.8	-17.5	29.3	1.8	-18.7	20.5	7.4	-13.1	20.5	16	-10.5	26.5	1.8	-9.6	11.4
11	RE_2	7.7	-3.6	11.4	9.8	-17.4	27.2	12.5	-20.3	32.8	2.6	-22.5	25.1	7.5	-22.8	30.4	15.9	-13.9	29.8	3.9	-8.7	12.5
12	LE_1	-6.7	-10.2	3.4	5.9	-12.4	18.3	11.8	-14.4	26.3	2.3	-20.2	22.5	8.8	-19.2	28	11.6	-2.4	14	-4.5	-15.5	11
12	LE_2	-9	-8.2	-0.8	3.7	-12	15.8	9.9	-11.2	21.1	5.9	-16.4	22.3	9.5	-22	31.6	11.7	-5.9	17.6	-3	-14.7	11.7
12	RE_1	9.3	-4.2	13.6	2.2	-20.6	22.7	10.7	-21.1	31.8	7.6	-19.6	27.2	12.6	-7.4	20	5.1	-10.7	15.8	5.5	-5.5	11.3
12	RE_2	1.6	-11.6	13.2	9.6	-2.5	12	-6.8	-18.8	12	1.6	-21.6	23.2	10.9	-12.2	23.1	4.6	-7	11.6	-2	-13	11
13	LE_1	10.6	-4.5	15.1	16.4	-4.6	21	14.6	-11.1	25.7	15.6	-15.9	31.4	19.5	-10.4	30	19.4	-7.7	27.1	17.3	-6.9	24.2
13	LE_2	13.3	-0.6	13.9	17.2	-10.5	27.7	12.8	-7	19.7	15.3	-20.5	35.8	18.9	-17.2	36.1	19.2	-11.3	30.5	16.3	-7.9	24.2
13	RE_1	13.8	-3.6	17.4	18.4	-2.5	20.9	14.3	-2.6	17	14.8	-18.1	32.9	11	-6.9	17.9	17.7	-7.8	25.5	19.2	-7.6	26.8
13	RE_2	14.4	-1.4	15.7	18.9	-0.7	19.6	14	-1.5	15.5	15.2	-13.2	28.4	10.4	-22.6	33.1	20.1	-1.6	21.7	17.7	-6	23.8
14	LE_1	6.8	-3.3	10.1	12.8	-9.5	22.3	1.5	-11.7	13.1	-3.6	-20.7	17.1	0.4	-20.1	20.5	-24.9	-24.7	-0.2	-24.8	-18.2	-6.6
14	LE_2	7.6	-3.5	11.1	13.3	-14.1	27.5	4.7	-10.9	15.6	-4.5	-18	13.5	0.5	-21.6	22.1	-7.4	-18	10.6	-18.1	-22.2	4.2
14	RE_1	-0.8	-11.5	10.7	7	-12.6	19.5	5.9	-15.9	21.7	0.9	-18.7	19.6	3.7	-15.7	19.4	-7.7	-19.5	11.8	-14.7	-14	-0.8
14	RE_2	0	-5.6	5.5	6.9	-11.8	18.6	3.8	-20.1	23.9	-0.1	-24.9	24.8	4.4	-19.1	23.5	-6.3	-18.4	12.1	-7.7	-11.8	4.1
15	LE_1	19.6	-10.2	29.7	18.1	-11.6	29.7	9.1	-1.6	10.7	9.7	-11.3	21	12.3	-6.1	18.4	-1.4	-14.5	13	-6	-8.2	2.2
15	LE_2	20.3	-3.5	23.8	17.9	-11.7	29.6	10.6	-11.4	22	10.5	-13.9	24.3	12.9	-20.7	33.6	-1.8	-15.7	14	-17.2	-15.5	-1.7
15	RE_1	13.2	-8.7	21.9	17.9	-10	27.9	18.4	-3.5	21.9	10.2	-18.7	28.9	13.7	-23	36.6	16.3	-2	18.3	-7	-11.3	4.3
15	RE_2	12	-7.5	19.5	16.6	-3.7	20.3	18.8	-1.4	20.2	10.2	-18.7	28.8	13.7	-18.7	32.5	16.9	-4.7	21.6	-5.4	-10.6	5.1
16	LE_1	-23.8	-28.5	4.7	-2.6	-14.8	12.1	8.3	-10.7	19	15.2	-15.4	30.6	9.3	-22.6	31.8	10.9	-4	15	-1.3	-12.3	11
16	LE_2	-14.3	-17.1	2.7	2	-13.9	15.8	11.6	-13.5	25	14.6	-18.8	33.4	8.2	-22.4	30.6	11	-6.6	17.6	-3	14.4	11.4
16	RE_1	10.2	-1.9	12.1	10.1	-16.4	26.5	9.6	-13	22.5	-3.4	-20.9	17.5	13.6	-21.9	35.5	11.9	-11.1	23	-8.1	-20.5	12.4
16	RE_2	8.7	-15.3	24.1	10.5	-10.3	20.8	11.4	-12.6	23.9	-4.4	-16.1	11.7	13.7	-23.5	37.3	11.1	-7.1	18.2	-8.1	-16.9	8.7
17	LE_2	7.1	-4.6	11.7	15.2	-21.6	36.8	10.4	-9.2	19.6	-0.3	-17	16.7	0.1	-25.3	25.4	2.7	-8.5	11.2	-1.1	-14.2	13.1
17	LE_1	10.1	-16.1	26.2	16.4	-0.5	16.9	10.6	-18.7	29.3	0	-14.4	14.4	-3.6	-21	17.4	1.4	-11.5	12.9	-1.6	-12.5	10.9
17	RE_1	16.9	-10.8	27.7	16	-10	26	5.6	-12.8	18.4	-12.2	-23.4	11.2	-13.8	-26.3	12.5	-16.3	-11.7	-4.5	8.5	-6.3	14.8
17	RE_2	17.7	-4.9	22.6	17.4	-15.1	32.5	7	-14.1	21.1	-10.4	-21.9	11.5	-14.6	-25.3	10.6	-13.5	-6.9	-6.5	13.1	-5.9	19
18	LE_1	2.1	-11.6	13.7	10.6	-15.6	26.1	0.8	-18.3	19.2	0.1	-20.1	20.2	-2.3	-21.7	19.5	-1.9	-16.5	14.6	-19.8	-18	-1.8
18	LE_2	3.8	-11.5	15.3	12.2	-17.2	29.4	3	-18.1	21.1	1.1	-21.6	22.7	-2.7	-21.8	19.2	-1.3	-13	11.7	-18.1	-17.4	-0.7
18	RE_1	6.3	-5.9	12.2	3.7	-10.8	14.5	7.5	-11	18.5	7.3	-22.6	29.9	-0.1	-23.4	23.4	1.3	-15.5	16.8	-9.4	-19.8	10.4
18	RE_2	6.9	-5.1	12	3.1	-18.4	21.4	8.3	-16	24.2	6.8	-21.5	28.4	0.3	-25.8	26.2	0.9	-13.7	14.6	-16.2	-20.6	4.4
19	LE_1	7.8	-11.1	18.9	10	-9.9	19.9	10.3	-18.3	28.6	7.8	-15.5	23.3	2.1	-20.4	22.5	3.1	-11.2	14.3	-14.3	-16.9	2.6
19	LE_2	7.3	-7.3	14.6	10.7	-12.6	23.3	9.6	-18.6	28.2	6.1	-21.1	27.2	-2.7	-21.6	18.9	3.8	-15	18.7	-18.2	-20.2	2
19	RE_1	11.3	-4	15.3	3.3	-10.2	13.5	7.5	-9	16.5	4.6	-15.9	20.5	9	-20.9	29.9	10.6	-10	20.6	-1.6	-12.7	11.2
19	RE_2	11	-13.4	24.4	4	-17	20.9	6.1	-19.5	25.6	4.9	-23.3	28.2	7.6	-13	20.7	8.7	-12	20.7	-0.8	-11.5	10.8
20	LE_1	6.4	-7.1	13.5	17.8	-13.9	31.7	9.4	-19.1	28.5	6	-20.2	26.2	16.6	-23.8	40.4	17.4	-9	26.4	13.9	-9.3	23.2
20	LE_2	7.8	-9.9	17.7	18.2	-14	32.2	10.1	-11.1	21.2	6.6	-19.6	26.2	16.6	-22.9	39.5	17.1	-8.5	25.6	12.8	-5.6	18.4
20	RE_1	12.3	-10.6	22.9	24.7	-8.5	33.3	21.3	-13.4	34.6	4.7	-19.2	23.9	8.3	-17.3	25.6	18.4	-11.8	30.1	9.5	-7.3	16.8
20	RE_2	11.6	-13.3	24.9	24.9	-17	41.9	21.5	-12.8	34.3	5.5	-19.6	25	8.4	-20.3	28.8	17.8	-13.1	30.8	10.1	-7.2	17.4
21	LE_1	8.9	-5.2	14.1	12.6	-13.5	26.1	9.4	-15.8	25.2	-1.8	-19.8	17.9	-8	-23.2	15.2	-26.9	-26.7	-0.2	-20.8	-17.8	-3
21	LE_2	7.3	-5	12.3	13	-13.2	26.2	8	-6.8	14.9	-4.5	-19	14.5	-7.8	-23.7	15.9	-26.2	-25.4	-0.8	-16.9	-16.7	-0.2
21	RE_1	9.5	-2.7	12.2	10.3	-3.7	14	18.2	-12.6	30.8	9.8	-20.3	30.1	7.4	-14.2	21.7	10.3	-14.4	24.7	1.5	-10.1	11.6
21	RE_2	10	-5.8	15.8	14.3	-14	28.3	17.9	-18.1	36.1	7.9	-12.2	20.1	7.9	-13.2	21.1	6.7	-4.9	11.6	-0.1	-11	11
22	LE_1	3.2	-9.4	12.6	10.7	-15	25.7	4.6	-19.4	24	8.7	-21.6	30.4	6.9	-21.5	28.4	19.3	-14.4	33.7	7.5	-12	19.6
22	LE_2	-0.5	-10.6	10.1	9.1	-13.4	22.5	2.9	-13.7	16.6	9.1	-17.8	26.9	5.7	-11.4	17.1	18.5	-14.2	32.7	10.8	-1.6	12.4
22	RE_1	-0.8	-10.9	10.1	0.1	-15.6	15.7	4.8	-9.2	14	2	-24.8	26.9	7.6	-18.3	25.9	18	-5.6	23.6	-17.8	-17.7	0
22	RE_2	0.5	-13.9	14.4	1.2	-17.8	19	8.7	-18.2	26.9	2.8	-19.2	22.1	8.2	-20	28.2	17.4	-12	29.3	-17.9	-22.4	4.6
23	LE_1	5.3	-9.2	14.4	8.1	-10.5	18.6	5.3	-7.6	13	5.2	-18.5	23.7	7	-20.7	27.6	4.5	-14.1	18.7	-10.9	-15.8	4.9
23	LE_2	4.1	-9.2	13.3	8.2	-11.9	20.1	5.5	-9	14.5	3.8	-11.3	15.1	4.8	-22	26.9	7.2	-5.7	12.9	-10.7	-13.2	2.5
23	RE_1	5.2	-4.9	10.1	7.4	-13.1	20.5	7.8	-13.9	21.6	4.6	-16	20.6	5.8	-25.6	31.4	1.8	-10.3	12.1	-10.4	-17.1	6.7
23	RE_2	6.3	-7.8	14.1	6.6	-15.1	21.8	8.1	-6.9	15	5.7	-21	26.7	6.2	-20.6	26.9	-3.1	-14.3	11.2	-16.1	-14.2	-1.9
24	LE_1	9.8	-2	11.8	11.8	-10.8	22.6	12.2	-16.9	29.1	7	-18.2	25.2	5.2	-21.6	26.8	8.3	-12.2	20.4	4.4	-8.9	13.3
24	LE_2	9.9	-3.7	13.6	11.1	-14.4	25.5	11.4	-17.4	28.8	6.3	-22.1	28.4	5.8	-22.4	28.2	8.3	-15.1	23.4	6.8	-7.4	14.2
24	RE_1	9.3	1.5	7.8	12.8	-11.3	24.1	12.8	-10.7	23.5	8.1	-17.5	25.6	6.2	-21.4	27.6	11.5	-13.5	25	9.2	-7.8	17
24	RE_2	10.3	-1.6	11.9	11.9	-1.3	13.2	14.3	-3.8	18.1	9.2	-22.2	31.5	7	-18	25	10.9	-12.4	23.3	6.9	-7.7	14.6
25	LE_1	7.6	-4.5	12.2	8.9	-13.5	22.5	13.7	-15.3	29	15.2	-17.3	32.5	12.4	-22.4	34.8	12	-12.6	24.6	-21.1	-16.1	-5
25	LE_2	7.3	-11.8	19.2	11.3	-2.4	13.7	14.1	-7.5	21.6	14.4	-18.9	33.3	12.3	-22	34.3	12.9	-8.4	21.2	-21.7	-15.1	-6.6
25	RE_1	6.9	-7.3	14.2	14.8	-5.1	19.9	13.8	-15.6	29.4	11.2	-18.6	29.9	15.6	-22.1	37.8	15.5	-13.3	28.8	0.3	-9.7	10
25	RE_2	7.5	-17.4	24.9	16.2	-4.4	20.7	14.5	-19	33.5	11.1	-19.3	30.4	15.4	-22.1	37.4	11.9	-11.1	23	-8	-18.3	10.4
26	LE_1	15.8	-5.3	21.1	13.3	-18.4	31.7	11.2	-21.7	33	9.8	-21.4	31.2	13.2	-24.3	37.5	9	-12.9	21.9	-5.8	-16	10.3
26	LE_2	15	-2.9	17.9	13.3	-12.6	25.9	10	-9.4	19.4	8.4	-14.9	23.2	11.2	-19.2	30.4	-0.8	-17.9	17	-15.2	-16.1	0.8
26	RE_1	10.8	-7	17.9	9.3	-16.9	26.2	-6	-17.1	11.1	7	-23.9	31	8.2	-19.7	28	2.1	-14.6	16.7	-14.6	-14.9	0.3
26	RE_2	10.1	-1.3	11.4	10.3	-8.4	18.8	-4.6	-14	9.4	6.8	-16.2	23	7.6	-22.7	30.3	2.5	-9.9	12.4	-12.8	-18.6	5.9
27	LE_1	7.8	-11.1	18.9	10	-9.9	19.9	10.3	-18.3	28.6	7.8	-15.5	23.3	2.1	-20.4	22.5	3.1	-11.2	14.3	-14.3	16.9	2.6
27	LE_2	7.3	-7.3	14.6	10.7	-12.6	23.6	9.6	-18.6	28.2	6.1	-21.1	27.2	-2.7	-21.6	18.9	3.8	-15	18.7	-18.2	-20.2	2
27	RE_1	11.3	-4	15.3	3.3	-10.2	13.5	7.5	-9	16.5	4.6	-15.9	20.5	9	-20.9	29.9	10.6	-10	20.6	1.6	-12.7	11.2
27	RE_2	11	-13.4	24.4	4	-17	20.9	6.1	-19.5	25.6	4.9	-23.3	28.2	7.6	-13	20.7	8.7	-12	20.7	-0.8	-11.5	10.8
28	LE_1	1.6	0.1	1.5	4.8	-5.7	10.5	9	-3.6	12.6	5.4	-10.4	15.8	9.1	-17.6	26.7	10.8	-12.6	23.5	-7.2	-20	12.8
28	LE_2	4.4	-8.6	13	6.1	-7.3	13.4	10	-14.2	24.2	7.3	-19.1	26.4	9.6	-20.7	30.3	14	-15.7	29.7	-14.9	-15.7	0.9
28	RE_1	-3.3	-4.4	1.2	8.8	-2.9	11.7	0.8	-9.8	10.5	5	-22.9	27.9	7.3	-19.9	27.2	13.1	-15.6	28.7	-4.2	-15.3	11.1
28	RE_2	-6.1	-20.1	13.9	5	-6.9	12	0.3	-10.3	10.6	4.2	-20.2	24.5	7.1	-22	29.1	19.1	-12.6	31.7	1.7	-10.5	12.1
29	LE_1	11	-3	14	13.7	-16.8	30.5	5.9	-15	20.8	-0.9	-17.4	16.4	10.2	-20.7	31	5.5	-11.9	17.5	-13.6	-23.3	9.7
29	LE_2	12.7	-1.2	13.9	14.4	-14.9	29.3	7	-18.8	25.8	-1.2	-18.7	17.5	10.1	-15.7	25.7	4.6	-12.3	16.9	-22.4	-18.6	-3.7
29	RE_1	6.8	-6.3	13	15.6	-12.2	27.8	3.9	-20.6	24.5	8.8	-20.4	29.2	4	-21.7	25.7	-5.8	-18.9	13.1	-11.1	-17.7	6.6
29	RE_2	7.3	-4.5	11.8	13.7	-8.3	22	3.6	-13.5	17.1	10.1	-19.4	29.5	6.6	-12.7	19.4	-6.4	-18.6	12.2	-8.6	-16.7	8
30	LE_1	8.9	-11.4	20.4	14.8	-7.4	22.2	6.6	-21.8	28.5	8.5	-18.6	27.1	10.1	-19.2	29.3	9.4	-12.1	21.5	-3.9	-4.8	10.9
30	LE_2	8.8	-15.4	24.1	14.4	-17.3	31.7	7	-16.9	23.8	8.8	-11.8	20.5	9.9	-20.4	30.3	9.9	-12.1	21.9	-1.8	-12	10.2
30	RE_1	8.4	-12.5	20.8	8.8	-15.8	24.6	11.5	-18.8	30.3	9.8	-22.2	32	9.2	-22.3	31.4	7.7	-13.9	21.6	-6.1	-16.4	10.2
30	RE_2	8.8	-3.1	11.9	9.2	-15.2	24.3	11	-20.2	31.2	9.9	-22	31.9	8.7	-23.3	32	6	-8.7	14.7	-7	-20.4	13.4
31	LE_1	-2.7	-13.6	10.8	13.8	-13.9	27.7	8.7	-15.3	24.1	14.5	-18.3	32.8	10.1	-13	23.1	22.9	-15.2	38.1	14.3	-8	22.3
31	LE_2	-3.6	-21.4	17.8	14.6	-7.5	22.1	9.4	-17.1	26.5	15.2	-11.1	26.3	10.7	-17.9	28.6	24.1	-12.5	36.6	15.5	-11.9	27.5
31	RE_1	8	-2	10	18.2	-2.6	20.8	4.6	-10	14.6	15.9	-21.5	37.5	14.5	-15.5	30	21.8	-10.5	32.3	11.2	-6.1	17.3
31	RE_2	9.3	-1	10.3	17.7	-16.3	34	4.5	-18.9	23.5	16.1	-19.6	35.7	16	-21.6	37.6	23.1	-12.9	36.1	14.2	-7.8	22
32	LE_1	11.1	-2.6	13.7	12.7	-16.7	29.3	12.5	-20.9	33.4	10.4	-18.4	28.8	13.4	-25.8	39.2	12.7	-16.2	28.9	-35.8	-17.4	-18.3
32	LE_2	10.7	-0.3	11	12.9	-19.7	32.6	12.7	-19.7	32.4	10.7	-20.5	31.2	13.6	-23.5	37.1	12.9	-14.8	27.7	-21.3	-20.9	-0.4
32	RE_1	11.3	-2.1	13.4	11.6	-17.2	28.8	11.1	-17.7	28.7	5.2	-18.6	23.8	11.2	-21.9	33	9.2	-9.2	18.4	-26.3	-18.5	-7.9
32	RE_2	11.2	-0.9	12.1	11.3	-14.8	26.2	12.3	-16.4	28.7	5.5	-15.2	20.7	12.4	-20	32.3	10.6	-12.6	23.3	-16.6	-15.6	-1
33	LE_1	4.2	-15.2	19.4	9.2	-14.8	24	7.8	-19.4	27.2	9.7	-20.3	30	11.1	-13.9	25	6.3	-14.3	20.6	-15.1	-21.9	6.8
33	LE_2	4.1	-7.2	11.3	8.7	-11.5	20.2	8.6	-18.6	27.1	9.7	-19.7	29.4	12	-14.7	26.7	6.9	-13.5	20.4	-16.5	-19.8	3.3
33	RE_1	-4.1	-11.2	7.1	14	-15.7	29.7	10	-10	20	12.2	-17.2	29.3	12.9	-20.5	33.4	17.6	-12.4	30	3.5	-9.6	13.1
33	RE_2	-2.3	-6.1	3.9	14.3	-13.3	27.7	9.3	-16.4	25.7	12	-16.2	28.3	12.8	-23.4	36.1	20.1	-12.6	32.8	2.9	-12	14.9
34	LE_1	-0.8	-10.9	11.7	3.6	-9.9	13.5	12.6	-15	27.6	10.9	-20.2	31.1	8.5	-24	32.5	9.6	-10.5	20	13.2	-7	20.2
34	LE_2	-3.7	-13.8	10.2	2.1	-12.7	14.7	12.3	-18.4	30.7	8.5	-21.3	29.8	4	-23.8	27.7	10.5	-11.5	21.9	14	-10	24
34	RE_1	4	-12.4	16.3	3.5	-15.1	18.7	6.6	-17.1	23.7	9.5	-20.7	30.2	7.5	-21.5	29.1	6.3	-4.8	11.2	4.6	-6.8	11.4
34	RE_2	3.6	-6.6	10.2	-1	-16.7	15.7	7.5	-16.3	23.8	9.1	-18.8	27.9	7.7	-23.3	30.1	7.2	-5.3	12.6	10	-8.2	18.2
35	LE_1	-13.8	-17.8	4	-0.5	-15.7	15.2	1	-12.2	13.3	7.6	-17.2	24.9	10.9	-15.1	26.1	13.2	-13.3	26.5	-0.9	-11.9	10.9
35	LE_2	-26.3	-15.2	-11.1	-4.5	-17.1	12.7	-0.1	-10.4	10.5	7.3	-23.2	30.5	11.9	-4.2	16.1	14.1	-12.3	26.4	-1.7	-11.7	10
35	RE_1	-3.7	-10.5	6.8	6.8	-4.9	11.7	6.1	-7.7	13.8	7.6	-17.9	25.5	15.1	-12.2	27.2	7.9	-5.2	13.1	4.3	7.2	11.4
35	RE_2	-4.9	-13.8	8.9	5.1	-8.4	13.5	6.3	-14.5	20.8	7	-20.9	27.9	13.3	-22	35.3	4.3	-9.9	14.3	1.6	-9.3	10.9
36	LE_1	10.5	-0.9	11.4	15.4	-16.4	31.7	5.2	-17.9	23.1	9.1	-18.4	27.4	14.9	-23.2	38.2	16.7	-15.7	32.4	3.1	-8.5	11.6
36	LE_2	9.5	-0.5	10	15.8	-10.9	26.6	6.6	-11.7	18.3	8.8	-17.6	26.4	15.3	-22.1	37.4	17.7	-9.6	27.3	1.1	-9.8	10.9
36	RE_1	13.7	-1.4	15.1	13.3	-14.3	27.7	3.6	-16	19.5	9.4	-24.5	33.9	14	-24.3	38.3	18.1	-12.7	30.8	5.3	-8.9	14.3
36	RE_2	13.3	-5.2	18.5	13.1	-11.7	24.8	3.4	-17.9	21.4	9	-22.9	32	13.3	-24.1	37.5	17.7	-13.6	31.2	7.1	-6.6	13.7
37	LE_1	4.4	-6.1	10.5	6.5	-4.3	10.8	6.9	-14	20.8	6.3	-9.3	15.6	6.4	-10.3	16.7	9	-8.1	17.1	-11.5	-8.6	-2.9
37	LE_2	4.6	-5.8	10.4	7.9	-17.8	25.7	7.6	-14.8	22.5	4.9	-17.1	22	3	-15.1	18.1	11.1	-5.4	16.5	-7.1	-17.1	10
37	RE_1	6.5	-12.7	19.2	6.6	-14.4	21	5.3	-19.4	24.7	5.3	-20.3	25.6	8.8	-19.4	28.2	12.8	-9.7	22.5	3.7	-7.6	11.3
37	RE_2	6.8	-7.7	14.5	7.3	-5.9	13.2	3	-8.8	11.8	5.9	-20.9	26.8	7.6	-19.5	27.1	14.7	-8.3	23	3.3	-9.9	13.3
38	LE_1	5.8	-9	14.8	12	-13.7	25.7	13.1	-17.2	30.3	8.7	-22.3	31	8.6	-24	32.6	13	-13	26	-2.3	-13.9	11.6
38	LE_2	7	-3.8	10.8	12.1	-11.7	23.7	13.1	-15.8	28.9	9.3	-11.2	20.5	8.4	-21.3	29.7	12.9	-6.2	19.1	-7.9	-19.1	11.3
38	RE_1	2.6	-11	13.7	10.3	-8.8	19.1	9.9	-6.7	16.6	9.8	-16.4	26.2	-6.5	-26.3	19.8	-4.3	-15.6	11.3	-19.3	-17	-2.3
38	RE_2	2.4	-8.5	10.9	11.7	-10.8	22.5	7.2	-5.5	12.7	9.1	-17.4	26.5	-4.3	-22.8	18.5	-2.7	-10.5	7.8	-23.1	19.1	-4
39	LE_1	5.3	-5.8	11.1	16.2	-9.9	26.2	16.3	-9.8	26.1	10.9	-20.1	31	11.6	-20.8	32.4	7.7	-11.5	19.2	-6.2	-19.4	13.1
39	LE_2	7.2	-6	13.2	15.3	-7.6	22.9	15.6	-21.5	37.1	11	-24.7	35.7	11.9	-17.3	29.2	9.8	-13.7	23.5	-7.7	-18.5	10.9
39	RE_1	14.8	-2.4	17.2	16.6	-0.7	17.3	18.2	-7.9	26.1	8.8	-18.4	27.1	12.7	-22.6	35.3	13.7	-10.3	24	12.8	-8.4	21.2
39	RE_2	14.2	-1.7	15.9	17.3	-14.6	31.9	17.8	-12.1	29.8	8.9	-17.2	26.1	12.4	-19.4	31.9	14.2	-14.6	28.8	11.6	-14.2	25.8
40	LE_1	6.6	-18.5	25	12.7	-11.4	24	12.4	-19.4	31.8	7.8	-18.5	26.4	11	-22.6	33.6	22.4	-14.7	37.1	17.4	-6.5	23.8
40	LE_2	5	-8.5	13.5	12.7	-9.2	21.9	12.8	-14	26.8	7.9	-23	30.9	10.8	-22.2	32.9	22.8	-12	34.9	16	-2.8	18.8
40	RE_1	-8.9	-23	14.1	10.7	-12.2	22.9	9.3	-8.1	17.4	9.7	-24.9	34.6	9.2	-21.4	30.6	22.4	-14	36.3	-3.2	-14.4	11.2
40	RE_2	-1.4	-11	9.5	10.5	-16.3	26.8	8	-19.2	27.3	7.8	-19.6	27.4	7	-21.3	28.2	17.1	-13.4	30.5	16.5	-8.6	25.1
41	LE_1	-1.5	-12.5	11	3.2	-12.8	16	9.3	-10.4	19.7	5.8	-11.2	17	8.5	-23.3	31.8	6.9	-11.5	18.4	0.9	-12.2	13.1
41	LE_2	0.9	-10.9	11.8	3.3	-15.1	18.4	9	-14	23	6.1	-16.7	22.7	8.6	-20	28.6	5.8	-18	23.8	-5.6	-15.6	10
41	RE_1	9.3	-8.1	17.4	3.2	-16.7	19.9	-3.7	16.3	12.6	-7.3	-25.3	18.1	7.3	-22.8	30.2	0.7	-13.6	14.3	-2.4	-12.5	10.1
41	RE_2	6.6	-6	12.6	4.5	-11	15.5	-3.1	-13.8	10.6	-8.7	-18.8	10.1	8.2	-11.7	19.9	-2.4	-12.7	10.3	-9.1	-14	5
42	LE_1	-1	-13.8	12.8	0.4	-17.3	17.7	10.4	-18.7	29.1	8.4	-20.3	28.7	11.3	-19.3	30.5	12.3	-14.7	27	13.4	-9.5	22.9
42	LE_2	-1.7	-13	11.2	1.2	-14.1	15.3	12.9	-17.3	30.1	9.8	-23.9	33.7	11	-21	32.1	11.9	-12.3	24.2	13.3	-8.1	21.4
42	RE_1	7.9	-3.4	11.3	12	-13	25	13.4	-18.4	31.8	10.3	-22.9	33.2	8.4	-21.8	30.2	5.4	-12.7	18.1	2.9	-8.2	11.1
42	RE_2	6.8	-9.5	16.3	12.2	-13.2	25.4	13.9	-18.9	32.8	9.7	-20.7	30.5	8.3	-17.4	25.7	7.3	-13.5	20.8	7.8	-8.5	16.2

## Sheet: SmartDPOAE
Subject number	Ear_trial	1.0_resp	1.0_noise	1.0_SNR	1.5_resp	1.5_noise	1.5_SNR	2.0_resp	2.0_noise	2.0_SNR	3.0_resp	3.0_noise	3.0_SNR	4.0_resp	4.0_noise	4.0_SNR	6.0_resp	6.0_noise	6.0_SNR	8.0_resp	8.0_noise	8.0_SNR		Legend
1	LE_1	10	7	2	17	-9	27	12	-7	19	10	-15	25	5	-25	30	7	-19	27	1	-17	18		Ear_trial
1	LE_2	14	0	14	16	-12	28	14	-9	23	9	-19	29	4	-25	28	6	-19	25	-1	-15	14		resp - response (dB SPL)
1	RE_1	8	-3	11	11	-8	19	7	-16	23	4	-20	24	1	-21	22	9	-21	30	-5	-16	11		SNR - signal to noise ratio (dB)
1	RE_2	15	0	15	11	-12	23	8	-12	20	5	-24	29	1	-22	23	7	-19	26	-5	-13	8
2	LE_1	14	-11	25	21	-13	33	11	-17	27	11	-19	30	12	-22	33	4	-18	22	-16	-12	-3
2	LE_2	12	-9	21	19	-15	34	10	-18	28	13	-18	31	12	-20	32	6	-21	27	-13	-14	0
2	RE_1	11	-12	23	16	-17	33	14	-17	30	15	-19	34	10	-21	31	6	-21	27	-11	-15	4
2	RE_2	11	-14	25	17	-16	32	14	-19	33	14	-21	35	10	-21	31	8	-19	28	-14	-13	-1
3	LE_1	12	-6	18	14	-15	29	12	-15	27	8	-16	24	-5	-20	15	-4	-19	15	-13	-14	1
3	LE_2	12	-2	14	15	-8	23	12	-11	23	5	-19	23	3	-18	21	-4	-21	16	-11	-15	3
3	RE_1	12	2	10	19	-9	28	19	-13	33	13	-14	27	5	-18	23	-11	-16	5	-17	-12	-5
3	RE_2	10	-1	10	17	-9	26	18	-14	33	14	-14	28	3	-15	18	-6	-15	10	-21	-12	-9
4	LE_1	2	-16	17	13	-16	28	19	-12	31	14	18	31	11	-21	31	6	-19	25	9	-15	24
4	LE_2	8	-12	20	17	-18	35	21	-18	39	13	-14	27	10	-20	30	5	-22	28	8	-16	24
4	RE_1	-4	-7	4	9	-22	32	16	-16	32	8	-17	26	5	-21	26	0	-16	15	5	-13	17
4	RE_2	9	-12	21	14	-16	31	22	-17	38	8	-20	28	5	-18	23	-1	-14	13	6	-17	24
5	LE_1	11	-12	23	20	-14	34	19	-13	32	16	-16	32	11	-18	29	7	-18	25	3	-11	15
5	LE_2	14	-14	28	20	-10	30	19	-16	35	15	-20	36	8	-20	28	8	-16	24	-1	-13	12
5	RE_1	2	-8	11	7	-13	20	8	-10	18	18	-14	32	11	-17	28	2	-17	18	-5	-5	0
5	RE_2	18	-9	27	22	-14	36	18	-15	33	17	-19	36	11	-18	30	1	-15	16	2	-10	12
6	LE_1	17	-13	30	17	-16	33	23	-22	44	13	-20	33	9	-26	35	10	-21	31	-16	-14	-2
6	LE_2	18	-10	28	18	-14	32	23	-16	40	14	-15	28	10	-16	26	10	-17	27	-11	-16	4
6	RE_1	17	-10	26	14	-10	24	15	-16	31	12	-18	30	3	-20	23	9	-17	26	-14	-13	-1
6	RE_2	17	-9	25	14	-12	26	16	-21	36	12	-18	30	2	-20	22	9	-21	30	-13	12	0
7	LE_1	3	-16	19	8	-14	22	-1	-18	17	3	-19	22	6	-21	27	7	-24	31	0	-18	18
7	LE_2	2	-15	16	6	-20	27	0	-22	22	2	-21	24	6	-25	31	8	-20	28	1	-14	16
7	RE_1	5	-15	20	9	-18	28	3	-17	20	5	-17	22	5	-22	27	15	-20	35	1	-17	18
7	RE_2	7	-15	22	11	-18	28	2	-16	17	4	-18	21	4	-24	28	15	-17	32	1	-17	18
8	LE_1	2	-12	14	11	-14	25	5	-16	21	10	17	26	0	-17	17	-3	-10	7	3	-9	11
8	LE_2	-1	-12	10	8	-11	19	3	-15	18	7	-14	21	-3	-20	16	-5	-12	7	-6	-11	5
8	RE_1	4	-1	5	14	1	13	12	-11	23	6	-18	24	-6	-19	13	-6	-14	7	-8	-12	3
8	RE_2	4	-7	-10	13	8	5	6	-12	18	5	-14	20	-4	-24	20	-14	-16	2	-16	-11	-5
9	LE_1	22	-15	37	16	-18	34	10	-13	23	12	-16	28	7	-21	28	11	-16	27	-2	-15	13
9	LE_2	22	-5	27	18	-18	35	11	-18	29	12	-16	28	8	-19	27	13	-22	36	2	-14	16
9	RE_1	19	-5	24	14	-21	34	0	-17	17	10	-2	13	11	-18	28	11	-20	31	7	-17	24
9	RE_2	22	-15	37	18	-5	23	3	-16	19	10	-19	29	12	-21	33	11	-16	27	-9	-21	12
10	LE_1	12	-18	30	7	-21	28	-2	-20	18	7	-18	25	8	-21	29	-4	-18	14	-4	-19	15
10	LE_2	7	-14	22	9	-19	28	-3	-18	15	6	-17	23	8	-21	28	-3	-21	18	-4	-14	11
10	RE_1	12	-13	25	8	-9	17	1	-20	20	8	-19	27	9	-24	32	-11	-22	11	-11	-15	4
10	RE_2	12	-13	25	5	-14	19	-3	-16	14	7	-22	29	9	-18	27	-12	-17	5	-9	-18	9
11	LE_1	10	-8	18	15	-13	28	12	-14	26	8	-15	23	9	-17	26	11	-21	32	2	-13	15
11	LE_2	8	-12	20	16	-14	30	13	-16	29	8	-21	29	8	-23	31	9	-18	27	2	-18	20
11	RE_1	3	-2	5	13	-8	21	13	-7	20	12	-14	26	9	-12	21	11	-21	32	-1	-13	11
11	RE_2	13	-12	25	18	-15	33	15	-16	30	10	-19	29	6	-22	28	10	-18	28	-1	-20	20
12	LE_1	13	2	11	12	-6	19	4	-14	18	7	-15	22	1	-20	22	3	-22	26	12	-6	18
12	LE_2	10	-4	13	11	-14	25	3	-10	13	6	-20	26	0	-19	18	4	-20	24	11	-16	28
12	RE_1	6	-2	9	15	-6	20	9	-19	28	9	-22	31	4	-22	26	5	-15	20	6	-15	21
12	RE_2	7	0	7	14	-2	16	9	-18	26	9	-22	31	1	-22	24	1	-18	20	-4	-19	15
13	LE_1	22	2	20	19	-6	26	19	1	18	11	-21	32	14	-23	37	16	-8	23	5	-17	23
13	LE_2	20	-9	28	18	7	11	18	-11	29	13	-16	28	14	-18	32	17	-19	36	7	-12	19
13	RE_1	10	0	10	15	-16	31	12	-10	22	9	-15	24	8	-20	28	13	-19	33	9	-12	21
13	RE_2	8	2	6	10	-9	20	12	-9	21	10	-21	32	4	-18	22	10	-18	28	7	-10	18
14	LE_1	8	-10	18	10	-11	21	2	-13	15	2	-20	22	1	-17	18	-4	-17	13	-5	-14	9
14	LE_2	11	-12	23	10	-9	19	2	-18	20	0	-17	17	-2	-16	14	2	-17	19	-7	-10	3
14	RE_1	6	-14	16	3	-16	19	4	-14	19	1	-20	22	-1	-18	17	-8	-17	9	-7	-14	7
14	RE_2	7	-10	17	5	-11	16	3	-14	17	1	-17	18	-3	-15	12	-7	-18	11	-2	-11	9
15	LE_1	22	-11	33	15	-8	23	7	-19	26	12	-19	31	4	-22	27	-4	-18	14	-14	-13	-1
15	LE_2	22	-9	31	17	-10	26	7	-20	26	13	-20	33	5	-23	29	-2	-21	19	-9	-16	7
15	RE_1	15	-19	34	17	-16	33	16	-17	32	12	-14	27	11	-18	28	8	-23	31	8	-7	15
15	RE_2	15	-13	28	17	-20	37	16	-20	35	13	-24	36	10	-19	29	8	-20	28	3	-7	10
16	LE_1	12	-8	20	14	-11	25	13	-13	26	14	-21	35	5	-19	24	10	-21	31	-5	-13	8
16	LE_2	12	-10	22	14	-11	25	12	-16	29	14	-21	35	6	-21	26	10	-19	29	-3	-14	11
16	RE_1	13	-13	26	14	-12	26	11	-11	21	17	-19	36	10	-23	34	12	-22	34	-5	-16	11
16	RE_2	12	-6	19	15	-9	24	11	-19	31	17	-21	38	11	-21	31	11	-21	32	1	-14	15
17	LE_2	19	7	12	17	-2	19	-2	-9	7	0	-18	18	0	-24	24	1	-20	21	3	-10	13
17	LE_1	19	6	13	16	0	16	-3	-10	7	-3	-20	17	-3	-23	20	-3	-19	16	0	-15	15
17	RE_1	14	-13	27	10	-14	24	-1	-21	19	-19	-23	5	-12	-22	10	-9	-20	10	-4	-15	11
17	RE_2	12	-7	18	9	-16	26	-3	-19	17	-12	-22	9	-16	-21	6	-7	-19	12	-11	-13	2
18	LE_1	-5	-12	8	14	-14	29	14	-18	31	-1	-21	19	-12	-23	11	-5	-19	13	-14	-18	4
18	LE_2	0	-12	12	15	-9	24	14	-17	31	1	-18	18	-14	-23	8	-6	-22	15	-13	-13	0
18	RE_1	9	-17	26	10	-18	28	11	-13	24	10	-22	32	0	-23	22	-13	-19	6	-11	-17	6
18	RE_2	7	-12	19	9	-9	18	11	-15	26	10	-23	33	0	-19	19	-14	-21	7	-16	-13	-3
19	LE_1	5	-10	15	2	-5	7	-3	-18	14	4	-14	18	5	-24	29	-1	-20	20	9	-17	25
19	LE_2	10	-8	18	11	3	8	-3	-8	5	4	-4	8	5	-19	24	-4	-20	16	4	-13	16
19	RE_1	9	-7	16	9	-2	12	-2	-12	10	2	-19	21	5	-22	27	2	-19	21	-10	-14	4
19	RE_2	9	-11	19	7	-12	20	0	-15	15	2	-16	18	4	-23	27	1	-20	21	-4	-16	11
20	LE_1	20	-10	30	23	-11	34	13	-19	32	7	-21	28	11	-20	31	16	-20	37	17	-14	31
20	LE_2	20	-5	25	24	9	33	15	-9	34	8	-20	28	11	-16	27	16	-20	36	15	-17	33
20	RE_1	21	-9	30	25	-10	35	18	-17	35	9	-24	34	3	-25	28	13	-20	33	14	-12	27
20	RE_2	21	-12	33	25	-12	37	18	-14	32	9	-18	27	4	-22	26	12	-22	34	15	-12	27
21	LE_1	14	0	14	16	-8	24	8	-16	25	4	-6	9	-16	-19	4	-15	-18	3	-11	-10	-1
21	LE_2	12	-2	14	15	-10	26	9	-15	23	-7	-17	10	-16	-16	-1	-11	-18	7	-14	-14	-1
21	RE_1	18	-11	38	22	-17	39	15	-20	35	6	-20	36	1	-19	21	-3	-21	18	7	-10	17
21	RE_2	18	-10	27	22	-12	34	15	-13	29	4	-17	21	1	-18	19	-11	-17	6	4	-4	8
22	LE_1	6	-11	17	10	-16	26	14	-18	32	11	-22	33	5	-19	25	12	-21	32	-1	-18	17
22	LE_2	7	-16	22	12	-15	28	12	-19	30	7	-18	25	9	-25	34	12	-17	29	-1	-15	14
22	RE_1	4	-9	13	7	-16	23	10	-22	32	4	-19	23	8	-20	28	8	-18	26	-4	-17	14
22	RE_2	4	-5	8	10	-12	22	11	-14	25	6	-22	27	8	-19	27	7	-19	26	-1	-17	16
23	LE_1	13	-10	23	9	-14	23	11	-20	30	7	-21	27	2	-18	20	-3	-24	21	-11	-16	5
23	LE_2	11	-12	24	10	-10	20	11	-10	21	7	-21	28	0	-15	15	-6	-19	13	-10	-14	4
23	RE_1	12	-7	19	12	-14	26	8	-16	25	8	-20	28	1	-18	20	-4	-19	15	-11	-18	8
23	RE_2	13	-17	30	12	-13	26	8	-16	23	9	-23	31	2	-22	24	-6	-13	7	-17	-14	-3
24	LE_1	15	-4	18	16	-15	32	13	-13	26	7	15	21	3	-19	22	7	14	20	5	-11	16
24	LE_2	16	-1	17	18	-9	27	12	-15	27	7	-18	25	2	-23	25	7	-20	26	6	-13	19
24	RE_1	15	0	15	18	7	25	14	-15	28	10	-16	25	4	-19	23	14	-19	33	7	-9	16
24	RE_2	16	-13	29	17	-15	32	13	-18	31	10	-16	26	5	-13	18	14	-16	30	7	-12	19
25	LE_1	14	-15	28	11	-17	28	14	-17	31	18	-18	37	12	-17	29	11	-22	33	-2	-14	13
25	LE_2	12	-1	13	12	-8	21	11	-17	27	19	-12	31	13	-19	32	13	-16	29	-7	-15	8
25	RE_1	13	-10	22	17	-11	28	15	-11	26	8	-20	28	9	-18	27	10	-18	29	-3	-10	7
25	RE_2	13	-11	24	17	-14	31	15	-17	32	8	-18	26	9	-15	24	11	-20	31	-2	-10	8
26	LE_1	18	-12	30	15	-9	24	2	-19	21	5	-15	20	9	-17	27	1	-19	20	-9	-13	3
26	LE_2	18	-10	28	17	-13	31	3	-15	18	8	-16	24	11	-22	33	3	-20	23	-6	-17	11
26	RE_1	14	-3	17	16	-11	27	10	-17	27	12	-19	31	9	-21	30	7	-13	20	-13	-17	4
26	RE_2	16	-5	21	17	-6	23	8	-22	30	12	-16	29	11	-24	35	7	-18	25	-19	-13	-6
27	LE_1	7	-9	16	8	-12	19	11	-18	29	9	-19	28	3	-22	25	-8	-17	9	-9	-9	-1
27	LE_2	8	3	4	4	-2	6	11	-17	27	8	-16	24	2	-21	22	-5	-15	11	-15	-13	-2
27	RE_1	14	-15	29	15	-14	30	11	-19	30	4	-20	24	2	-18	20	3	-22	25	-8	-14	6
27	RE_2	10	-12	22	6	-11	28	13	-17	30	5	-23	28	3	-21	23	1	-16	17	-23	-15	-8
28	LE_1	-2	-6	4	6	-13	19	3	-18	21	9	-18	27	4	-21	25	-4	-20	16	-7	-12	5
28	LE_2	-5	-8	2	6	-12	18	-2	-15	13	9	-14	23	5	-23	28	-7	-22	15	-5	-17	12
28	RE_1	6	-1	6	5	-12	16	7	-7	14	8	-16	24	5	-24	29	3	-15	18	-2	-14	12
28	RE_2	-1	-6	5	5	-9	13	0	-11	11	8	-14	21	6	-20	25	-4	-16	12	-12	-14	3
29	LE_1	16	-9	25	17	-18	36	12	-19	30	4	-20	23	-1	-28	27	-4	-21	17	-2	-18	16
29	LE_2	15	-10	25	21	-16	37	13	-24	37	6	-9	15	-1	-23	22	-4	-20	16	0	-13	13
29	RE_1	14	-16	30	19	-16	36	10	-15	25	4	-24	28	-5	-22	17	-26	-20	-7	-12	-12	0
29	RE_2	14	-11	24	18	-18	36	10	-14	24	5	-18	23	-2	-19	17	-10	-19	9	-12	-11	-1
30	LE_1	9	-16	25	17	-14	31	9	-19	28	5	-22	28	9	-21	30	10	-19	29	-9	-14	4
30	LE_2	11	-12	22	17	-14	30	9	-17	26	4	-17	20	9	19	28	10	-19	29	-8	-17	9
30	RE_1	8	-13	22	8	-15	23	13	-17	31	12	-20	32	5	-20	25	3	-19	22	-5	-13	8
30	RE_2	10	-9	19	11	-15	25	11	-16	26	11	-20	30	6	-25	30	5	-18	24	-8	-17	9
31	LE_1	13	-10	23	17	-12	29	14	-16	30	-1	-18	17	11	-22	33	23	-12	35	7	-13	20
31	LE_2	14	-13	26	16	-16	32	13	-18	32	3	-15	18	11	-19	30	23	-19	41	9	-15	24
31	RE_1	18	-5	23	19	-14	32	20	-11	31	13	-17	29	14	-21	35	22	-16	38	11	-13	24
31	RE_2	16	-10	26	20	-13	33	20	-16	36	10	-17	27	14	-19	33	21	-16	37	10	-13	23
32	LE_1	12	-8	20	15	-14	29	12	-11	23	12	-20	31	8	-20	29	0	-13	13	-4	-9	5
32	LE_2	12	-12	24	13	-14	27	10	-20	31	12	-21	32	8	-18	26	0	-14	14	-26	-15	-11
32	RE_1	5	-6	11	15	-13	28	9	-20	30	9	-14	23	9	-23	31	0	-20	20	-13	-12	0
32	RE_2	10	-13	23	15	-12	27	9	-15	24	9	-16	25	9	-21	30	1	-21	22	-9	-14	5
33	LE_1	9	-17	27	15	-18	33	14	-19	33	12	-23	35	5	-22	27	-6	-18	11	-7	-12	5
33	LE_2	-2	-10	7	9	-16	25	5	-17	22	10	-21	31	6	-23	29	-1	-16	15	-6	-14	8
33	RE_1	9	-18	27	17	-17	34	16	-10	26	15	-14	28	10	-21	31	9	-20	29	0	-15	15
33	RE_2	-3	-16	13	7	-11	18	9	-20	29	11	-19	30	5	-24	28	10	-20	30	-24	-15	-9
34	LE_1	-4	-11	7	5	-10	14	11	-14	26	11	-18	29	6	-19	25	6	-19	26	5	-10	15
34	LE_2	-1	-10	8	6	-10	16	11	-19	30	12	-22	33	5	-19	24	7	-19	26	6	-15	21
34	RE_1	1	-13	15	7	-8	16	12	-16	28	11	-17	27	1	-25	26	-4	-18	15	5	-10	15
34	RE_2	-1	-13	12	10	-4	14	12	-12	24	9	-15	25	-3	-19	16	-1	-17	15	-3	-6	3
35	LE_1	-4	-11	7	2	-14	16	9	-19	29	9	-20	29	5	-26	31	0	-20	20	10	-16	27
35	LE_2	-1	-6	5	5	-14	18	9	-19	28	9	-21	30	4	-27	30	0	-24	25	10	-13	23
35	RE_1	-6	-2	-4	1	-13	14	6	-19	25	10	-19	28	3	-20	23	-2	-25	22	3	-15	18
35	RE_2	-12	-9	-4	-2	-5	2	6	-15	21	10	-14	24	2	-22	25	-3	-21	18	3	-14	18
36	LE_1	14	-13	28	19	-17	37	15	-17	33	15	-21	36	12	-27	39	13	-20	32	14	-11	25
36	LE_2	14	-13	27	19	-13	33	15	-14	29	14	-13	28	12	-17	30	13	-17	30	13	-7	20
36	RE_1	16	-9	26	17	-17	34	14	-15	29	11	-13	24	12	-22	34	18	-15	33	14	-9	23
36	RE_2	17	-10	27	18	-15	33	14	-15	29	11	-16	26	11	-17	29	17	-17	34	15	-9	24
37	LE_1	20	13	7	8	-3	11	5	-14	18	8	-18	26	5	-19	24	8	-21	29	-21	-14	-6
37	LE_2	12	0	12	12	7	5	7	-19	26	9	-19	28	5	-16	22	8	-21	29	-21	-15	-5
37	RE_1	13	-3	16	13	-8	21	4	-13	17	8	-18	26	8	-21	29	10	-18	28	-11	-12	1
37	RE_2	13	-7	20	11	-7	18	4	-12	16	9	-15	24	7	-23	30	11	-18	29	-8	-17	9
38	LE_1	14	-14	28	13	-16	28	12	-15	28	6	-18	24	-1	-21	20	1	-16	17	-9	-14	5
38	LE_2	14	-14	28	14	-9	23	14	-15	29	6	-24	30	-3	-19	16	-1	-13	12	-9	-14	5
38	RE_1	9	-9	18	8	-14	22	8	-10	18	4	-21	26	-2	-22	20	-3	-19	16	-3	-15	12
38	RE_2	10	-1	11	12	-14	26	10	-16	26	4	-19	23	-3	-20	17	-3	-20	16	-2	-13	11
39	LE_1	14	-15	30	14	-8	22	-2	-16	13	10	-17	27	12	-25	36	6	-21	27	0	-13	13
39	LE_2	16	-8	24	15	-8	24	5	-14	19	11	-16	28	10	-17	27	3	-17	20	-7	-10	4
39	RE_1	24	-12	35	17	-10	27	11	-14	25	11	-15	26	13	-17	29	7	-19	27	-2	-14	12
39	RE_2	23	-13	36	17	-6	23	11	-15	26	12	-24	35	12	-19	31	7	-18	24	-2	-13	12
40	LE_1	9	-20	29	16	-12	28	10	-21	31	13	-23	36	7	-19	26	19	-19	38	-1	-16	15
40	LE_2	-1	-15	13	14	-19	33	8	-16	24	11	-11	22	9	-18	27	19	-20	38	3	-15	18
40	RE_1	10	-15	25	12	-15	26	7	-22	29	12	-19	31	7	-25	32	12	-21	34	1	-15	16
40	RE_2	11	-11	23	13	-17	30	7	-18	25	11	-12	22	9	-19	28	21	-21	43	-2	-19	18
41	LE_1	-8	-8	0	8	-13	22	3	-13	15	9	-17	26	-4	-24	20	-9	-18	9	-21	-10	-11
41	LE_2	-4	-15	11	10	-6	17	6	-17	23	9	-17	26	0	-19	19	-8	-17	9	-9	-17	8
41	RE_1	1	-11	12	10	-18	29	-19	-13	-6	0	-21	21	2	-21	24	-15	-26	11	-11	-9	-3
41	RE_2	2	-13	15	12	-4	16	-24	-18	-6	1	-19	20	3	-23	26	-12	-19	7	-6	-12	6
42	LE_1	0	-10	12	10	-6	15	12	-15	27	7	-11	18	7	-22	29	6	-19	25	14	-13	27
42	LE_2	4	-13	17	8	-8	16	12	-20	33	7	-20	27	8	-19	28	6	-13	18	13	-13	27
42	RE_1	6	-10	16	15	-15	30	12	-19	31	9	-20	29	7	-20	28	4	-21	25	8	-10	17
42	RE_2	8	-14	23	15	-16	30	12	-17	30	9	-19	28	9	-20	28	5	-19	25	9	-15	23
